# Supplementary material for: Structural basis of ALC1/CHD1L autoinhibition and the mechanism of activation by the nucleosome
Source: Nat Commun. 2021 Jul 1;12:4057. doi: 10.1038/s41467-021-24320-4 (PMC8249414; doi:10.1038/s41467-021-24320-4)
Supplement: Supplementary file 4 — Source Data [file 41467_2021_24320_MOESM4_ESM.zip]

Archive with 10 entries (10 files):
- source data/Crystal report.pdf
- source data/Figure 2d.xlsx
- source data/Figure 4c. MST CompareResultsRawData.xlsx
- source data/Figure 5f.xlsx
- source data/scfv_VH-identify information.pdf
- source data/scfv_VL-identify information.pdf
- source data/sliding gels for Figs. 3c,4d,5b,5g-h and Suppl. Figs. 8,9.pptx
- source data/source data summarization.xlsx
- source data/Supplementary Figure 4.xlsx
- source data/Supplementary Figure 9b.xlsx
