# Supplementary material for: Structural basis of ALC1/CHD1L autoinhibition and the mechanism of activation by the nucleosome
Source: Nat Commun. 2021 Jul 1;12:4057. doi: 10.1038/s41467-021-24320-4 (PMC8249414; doi:10.1038/s41467-021-24320-4)
Supplement: Supplementary file 4 — Source Data [file 41467_2021_24320_MOESM4_ESM.zip › source data/Figure 2d.xlsx]

## Sheet: Sheet1
time [s]	WT_basal-1	WT_basal-2	WT_basal-3	ALC1(1-673)_basal-1	ALC1(1-673)_basal-2	ALC1(1-673)_basal-3	D381A_basal-1	D381A_basal-2	D381A_basal-3	W852C_basal-1	W852C_basal-2	W852C_basal-3	WT_DNA-1	WT_DNA-2	WT_DNA-3	WT_DNA+PARP1-1	WT_DNA+PARP1-2	WT_DNA+PARP1-3	WT_NCP-1	WT_NCP-2	WT_NCP-3	WT_NCP+PARP1-1	WT_NCP+PARP1-2	WT_NCP+PARP1-3	ALC1(1-673)_DNA-1	ALC1(1-673)_DNA-2	ALC1(1-673)_DNA-3	D381A_DNA-1	D381A_DNA-2	D381A_DNA-3	W852C_DNA-1	W852C_DNA-2	W852C_DNA-3	ALC1(1-673)_DNA+PARP1-1	ALC1(1-673)_DNA+PARP1-2	ALC1(1-673)_DNA+PARP1-3	ALC1(1-673)_NCP-1	ALC1(1-673)_NCP-2	ALC1(1-673)_NCP-3	ALC1(1-673)_NCP+PARP1-1	ALC1(1-673)_NCP+PARP1-2	ALC1(1-673)_NCP+PARP1-3	D381A_DNA+PARP1-1	D381A_DNA+PARP1-2	D381A_DNA+PARP1-3	D381A_NCP-1	D381A_NCP-2	D381A_NCP-3	D381A_NCP+PARP1-1
0	0.460564	0.452378	0.460092	0.455843	0.459369	0.454686	0.997151	0.451739	0.458648	0.441583	0.452774	0.453598	0.446249	0.459746	0.46179	0.515558	0.521998	0.54022	0.451509	0.467419	0.473605	0.55713	0.573395	0.567385	0.601265	0.615048	0.612231	0.526236	0.544075	0.533221	0.495218	0.498165	0.510059	0.649717	0.649882	0.675252	0.646082	0.647087	0.650576	0.642685	0.643077	0.629561	0.512723	0.513195	0.514996	0.494789	0.502673	0.506134	0.508909
14.27	0.461078	0.452779	0.459724	0.457168	0.461198	0.456394	1.02276	0.452481	0.458148	0.442298	0.453175	0.454448	0.446976	0.460154	0.462574	0.522925	0.531428	0.54956	0.452446	0.468173	0.474188	0.578812	0.595042	0.592428	0.635659	0.651186	0.648445	0.547	0.567069	0.555925	0.506167	0.510766	0.523006	0.686398	0.6889	0.717874	0.69907	0.694322	0.699757	0.68841	0.699098	0.683552	0.524654	0.526629	0.528791	0.512293	0.521981	0.52623	0.52258
28.55	0.461055	0.453538	0.459951	0.458428	0.462406	0.457137	1.04201	0.453524	0.459664	0.443025	0.453666	0.454988	0.447141	0.460379	0.4625	0.531223	0.541496	0.559146	0.453774	0.469883	0.475684	0.598736	0.616665	0.615927	0.669571	0.685954	0.67948	0.566645	0.589052	0.578923	0.51729	0.523085	0.532963	0.723811	0.72064	0.759866	0.744887	0.74275	0.747138	0.731929	0.750595	0.726746	0.537481	0.540649	0.542149	0.530629	0.537436	0.544983	0.535027
42.82	0.461637	0.453989	0.460516	0.459351	0.463502	0.458127	1.06217	0.454389	0.46037	0.444008	0.454388	0.455775	0.448328	0.460983	0.463414	0.540982	0.551645	0.568999	0.455215	0.471181	0.477029	0.619686	0.639713	0.639343	0.704117	0.721065	0.711946	0.587471	0.611202	0.600045	0.528054	0.535622	0.54817	0.758677	0.759309	0.799591	0.783471	0.787888	0.789212	0.776131	0.794433	0.768392	0.55025	0.554073	0.555904	0.549456	0.553229	0.562734	0.549279
57.09	0.461852	0.454388	0.460632	0.460363	0.464682	0.459389	1.0774	0.455275	0.460848	0.444401	0.455167	0.456087	0.448974	0.461872	0.463321	0.550015	0.560377	0.578571	0.456714	0.47249	0.477995	0.640845	0.662084	0.662088	0.73449	0.753804	0.743546	0.609638	0.633201	0.62136	0.539748	0.54762	0.563783	0.791224	0.791301	0.839031	0.821926	0.829728	0.828091	0.817659	0.836914	0.809811	0.562709	0.567284	0.569426	0.567533	0.572459	0.5819	0.560779
71.36	0.462389	0.454811	0.460784	0.461448	0.46599	0.460387	1.09068	0.455847	0.461484	0.444663	0.45567	0.456647	0.449348	0.462677	0.464404	0.559068	0.569626	0.588006	0.457833	0.473916	0.479211	0.661572	0.685017	0.683112	0.765718	0.785966	0.774581	0.631879	0.655333	0.643171	0.551424	0.560228	0.57809	0.822356	0.819804	0.8771	0.858254	0.867606	0.865071	0.857974	0.877745	0.848803	0.574242	0.580713	0.583093	0.585969	0.590865	0.602216	0.572848
85.63	0.4627	0.455116	0.46124	0.462611	0.467492	0.461115	1.10047	0.456435	0.462208	0.445205	0.456324	0.456968	0.450229	0.463055	0.464733	0.568192	0.578567	0.597382	0.459015	0.475406	0.48097	0.682216	0.707216	0.703058	0.796164	0.816734	0.804228	0.653471	0.676998	0.66482	0.562809	0.573554	0.592302	0.853681	0.848993	0.913122	0.892509	0.902087	0.900124	0.895443	0.916131	0.885162	0.585483	0.594367	0.596857	0.604728	0.609881	0.62231	0.584851
99.91	0.462974	0.455409	0.461596	0.463848	0.468661	0.462173	1.10883	0.456812	0.462619	0.445914	0.456828	0.45757	0.450849	0.463856	0.465439	0.577567	0.588275	0.607234	0.460403	0.476567	0.482367	0.703587	0.729643	0.722075	0.824951	0.846134	0.834254	0.674746	0.698234	0.687108	0.574454	0.586602	0.605781	0.884512	0.877838	0.947647	0.92435	0.933961	0.931202	0.929182	0.951046	0.917893	0.596757	0.608441	0.610762	0.623122	0.628773	0.641856	0.597197
114.18	0.463424	0.455858	0.462123	0.465103	0.469966	0.46294	1.11687	0.457544	0.463229	0.446565	0.457408	0.457971	0.451369	0.464145	0.465839	0.587432	0.598219	0.616904	0.461716	0.477911	0.48326	0.723292	0.751995	0.741999	0.853034	0.87373	0.863375	0.69546	0.719975	0.709084	0.586314	0.599554	0.619126	0.912454	0.90462	0.979299	0.953976	0.962695	0.96077	0.959131	0.982529	0.947789	0.608122	0.622246	0.624259	0.641384	0.648485	0.661988	0.610351
128.45	0.46356	0.456311	0.462419	0.466545	0.471095	0.464682	1.12337	0.458405	0.463759	0.447012	0.457994	0.458638	0.451818	0.464702	0.466261	0.597571	0.608421	0.626326	0.463113	0.4793	0.484477	0.743674	0.773832	0.762295	0.879585	0.90024	0.8916	0.715915	0.740691	0.731154	0.597634	0.612049	0.632048	0.93865	0.930693	1.00844	0.980451	0.988515	0.987393	0.985238	1.01058	0.97413	0.619163	0.63625	0.637598	0.659639	0.668215	0.681087	0.623313
142.72	0.463927	0.456761	0.462868	0.468087	0.471885	0.465324	1.12974	0.459157	0.464536	0.44754	0.458584	0.458801	0.452102	0.465253	0.467516	0.607265	0.619255	0.635916	0.464271	0.4806	0.48535	0.764263	0.795823	0.781772	0.904497	0.925683	0.91811	0.735988	0.760988	0.752851	0.609216	0.625345	0.64412	0.963375	0.956041	1.03525	1.00463	1.01234	1.01133	1.00869	1.03578	0.997655	0.630379	0.650485	0.65105	0.67862	0.687367	0.70049	0.636644
157	0.464238	0.457015	0.463072	0.469321	0.473242	0.466733	1.13498	0.459676	0.465048	0.44806	0.459172	0.459594	0.452406	0.465355	0.467183	0.616935	0.629418	0.645565	0.465598	0.481924	0.486614	0.784201	0.817397	0.803316	0.928	0.949898	0.94271	0.756023	0.780669	0.774124	0.619942	0.63903	0.656692	0.986662	0.979431	1.05937	1.02679	1.03386	1.03357	1.02792	1.05832	1.01903	0.641107	0.664685	0.664661	0.697663	0.705647	0.719312	0.649687
171.27	0.464545	0.45732	0.463521	0.470668	0.474397	0.46788	1.13955	0.460332	0.465983	0.448561	0.45973	0.460055	0.453242	0.466287	0.467727	0.627159	0.640333	0.655182	0.466961	0.483238	0.487828	0.803848	0.837963	0.823365	0.949745	0.972242	0.964335	0.775357	0.800307	0.794972	0.63207	0.652534	0.668387	1.00785	1.00193	1.081	1.04693	1.05289	1.05234	1.04548	1.07905	1.03782	0.652445	0.679078	0.678061	0.717039	0.725192	0.737553	0.662392
185.55	0.46491	0.457365	0.463888	0.471922	0.475624	0.469008	1.14334	0.460927	0.466498	0.448924	0.460295	0.460597	0.45354	0.46665	0.468015	0.637221	0.650674	0.665062	0.468179	0.484517	0.489621	0.823474	0.858747	0.844611	0.96994	0.993415	0.98474	0.793935	0.819325	0.815228	0.643597	0.665545	0.6811	1.02758	1.02241	1.1002	1.06499	1.07007	1.07012	1.06119	1.09659	1.05508	0.663995	0.693228	0.692017	0.736565	0.744941	0.756829	0.674772
199.82	0.465141	0.45767	0.464162	0.473332	0.476805	0.470532	1.14712	0.461719	0.467103	0.449345	0.460642	0.461087	0.453997	0.467328	0.468982	0.647119	0.66134	0.674933	0.469292	0.485882	0.491087	0.842259	0.878271	0.864661	0.988946	1.01323	1.00345	0.812338	0.838255	0.835183	0.654883	0.678602	0.693447	1.04504	1.04147	1.1172	1.08088	1.0855	1.08505	1.07416	1.11221	1.07057	0.674567	0.707727	0.705691	0.755482	0.762242	0.775739	0.687393
214.09	0.465487	0.457836	0.464397	0.474462	0.47808	0.47197	1.15004	0.462499	0.467736	0.450059	0.461369	0.461731	0.454753	0.467553	0.469452	0.656832	0.671909	0.685204	0.470755	0.487264	0.492003	0.86036	0.898345	0.885019	1.00661	1.03196	1.02078	0.829893	0.856808	0.85424	0.667068	0.691496	0.706557	1.06094	1.05876	1.1319	1.09479	1.09867	1.09893	1.08526	1.12562	1.08454	0.685722	0.721533	0.71927	0.7744	0.780834	0.794713	0.699894
228.36	0.465682	0.457986	0.464882	0.475993	0.479562	0.473411	1.15313	0.463048	0.468342	0.450256	0.46171	0.461983	0.455326	0.468417	0.469737	0.666745	0.682143	0.695344	0.471886	0.488605	0.493201	0.878616	0.917401	0.903063	1.02301	1.04901	1.03723	0.847969	0.875288	0.873079	0.679014	0.703773	0.719164	1.07489	1.07413	1.14499	1.10713	1.10981	1.11115	1.09373	1.13773	1.09712	0.696968	0.735699	0.733117	0.792844	0.799445	0.812993	0.712407
242.63	0.465962	0.458343	0.465341	0.477223	0.480518	0.47445	1.15573	0.463899	0.468949	0.450723	0.462178	0.462595	0.455628	0.468862	0.470575	0.676391	0.692197	0.705499	0.473131	0.489948	0.494799	0.896073	0.93563	0.922056	1.03808	1.06432	1.0516	0.865103	0.893712	0.89098	0.690398	0.716596	0.732098	1.08683	1.08813	1.15588	1.11757	1.12038	1.12159	1.1013	1.14746	1.10802	0.707864	0.749607	0.747321	0.810562	0.816983	0.83106	0.724944
256.91	0.466133	0.458624	0.465237	0.478111	0.482109	0.475449	1.15808	0.463883	0.469437	0.451277	0.46282	0.463286	0.456065	0.469125	0.471032	0.685659	0.702221	0.716115	0.474278	0.491145	0.495954	0.913123	0.953533	0.939811	1.05198	1.07857	1.06543	0.881773	0.911611	0.908413	0.701963	0.730137	0.745339	1.0973	1.10036	1.16505	1.12679	1.12914	1.1308	1.10874	1.15613	1.11755	0.718559	0.763406	0.760829	0.828836	0.834792	0.849452	0.737526
271.18	0.466726	0.458823	0.465408	0.479499	0.482852	0.476954	1.15927	0.465445	0.470126	0.451757	0.463151	0.463752	0.456433	0.46951	0.471765	0.696421	0.712184	0.726151	0.475444	0.49235	0.497001	0.929768	0.970943	0.95874	1.06386	1.09144	1.07818	0.898338	0.928423	0.925088	0.713713	0.742978	0.757639	1.1055	1.11108	1.17291	1.13496	1.13742	1.1382	1.11466	1.16318	1.12627	0.729769	0.777398	0.775057	0.846341	0.852237	0.867706	0.749763
285.46	0.466901	0.459112	0.465599	0.480697	0.484164	0.477808	1.16151	0.465854	0.47068	0.452246	0.463737	0.464166	0.457188	0.470071	0.471813	0.706126	0.72189	0.736823	0.476781	0.494	0.498728	0.945424	0.988323	0.975609	1.07549	1.10335	1.08969	0.913978	0.945695	0.941567	0.725873	0.756074	0.770654	1.1127	1.12034	1.17975	1.14178	1.14394	1.14499	1.1189	1.16944	1.13364	0.740899	0.790932	0.788881	0.863973	0.869965	0.885077	0.762029
299.73	0.466956	0.459132	0.465799	0.481893	0.485636	0.4791	1.16216	0.466389	0.471257	0.452536	0.464415	0.465066	0.457675	0.470453	0.47209	0.715221	0.731788	0.747014	0.478262	0.495463	0.500089	0.96119	1.0044	0.992439	1.0855	1.11403	1.10081	0.929502	0.962427	0.957359	0.73818	0.768316	0.783148	1.11913	1.12863	1.18509	1.14818	1.15016	1.1513	1.12411	1.17446	1.13981	0.751646	0.804315	0.802682	0.88083	0.887575	0.901852	0.774569
314	0.467274	0.459457	0.465988	0.483375	0.486444	0.480485	1.16327	0.466904	0.471975	0.45314	0.464658	0.465213	0.458092	0.471119	0.472912	0.725417	0.741905	0.757515	0.479493	0.496642	0.501315	0.975975	1.01952	1.00837	1.09494	1.12401	1.11027	0.944247	0.97845	0.972556	0.750781	0.781916	0.796113	1.12417	1.13494	1.18938	1.15294	1.15465	1.15633	1.12767	1.17895	1.14507	0.762287	0.817699	0.81607	0.896951	0.904361	0.918853	0.786862
328.28	0.467599	0.459612	0.466376	0.484584	0.488008	0.481884	1.16404	0.467724	0.472452	0.453476	0.465075	0.465934	0.458701	0.471798	0.473386	0.735797	0.752	0.767331	0.480794	0.497956	0.503098	0.98978	1.03514	1.02276	1.10298	1.13242	1.1187	0.958537	0.994255	0.986877	0.762668	0.7942	0.808617	1.1279	1.14089	1.19319	1.15789	1.15944	1.16081	1.13091	1.18256	1.14984	0.773143	0.831113	0.829352	0.913274	0.919427	0.93487	0.799181
342.55	0.467474	0.459618	0.466483	0.485834	0.489193	0.483006	1.16529	0.468328	0.473121	0.453977	0.465565	0.466378	0.458973	0.472318	0.473985	0.744719	0.762041	0.778047	0.482161	0.499293	0.503881	1.00247	1.04922	1.03796	1.11023	1.14009	1.12675	0.972182	1.00947	1.00011	0.775004	0.807433	0.821724	1.13162	1.14586	1.19594	1.16147	1.16326	1.1643	1.13357	1.18538	1.15358	0.783951	0.844296	0.843087	0.928844	0.935943	0.950882	0.8111
356.82	0.467623	0.459842	0.466436	0.486976	0.490208	0.484311	1.16636	0.468967	0.473591	0.454491	0.466348	0.46701	0.459722	0.472872	0.474557	0.755643	0.771642	0.788148	0.483439	0.500783	0.505707	1.01545	1.06269	1.05014	1.117	1.14689	1.13405	0.985062	1.02338	1.01345	0.787054	0.819695	0.834426	1.13442	1.14986	1.19793	1.16476	1.16629	1.16732	1.13534	1.18762	1.15635	0.795013	0.857516	0.856446	0.943687	0.95082	0.965438	0.823196
371.09	0.467924	0.460035	0.466795	0.488412	0.491593	0.485424	1.16759	0.469531	0.474133	0.455046	0.466673	0.467229	0.460339	0.47308	0.475341	0.764954	0.781618	0.798712	0.484673	0.502101	0.506962	1.02577	1.07559	1.06311	1.12286	1.15332	1.14033	0.997378	1.03722	1.02587	0.798512	0.832939	0.847152	1.13663	1.1528	1.19962	1.16775	1.16839	1.16983	1.13682	1.18954	1.15936	0.805553	0.87013	0.869628	0.958742	0.965498	0.980236	0.835169
385.36	0.468052	0.460329	0.466899	0.489848	0.492871	0.486988	1.16745	0.470229	0.474655	0.455316	0.467238	0.46783	0.460506	0.473661	0.475677	0.774469	0.791458	0.808981	0.485944	0.50335	0.508066	1.03822	1.08748	1.07455	1.12734	1.15893	1.1459	1.00945	1.04987	1.03773	0.809954	0.844901	0.859446	1.13814	1.15537	1.20136	1.16953	1.17108	1.17199	1.1383	1.19106	1.16153	0.816378	0.883028	0.882709	0.972696	0.980066	0.994188	0.846962
399.64	0.468358	0.460511	0.467185	0.490929	0.494065	0.487836	1.168	0.470985	0.475417	0.45592	0.467591	0.468261	0.46096	0.474283	0.47641	0.784239	0.80132	0.819468	0.487539	0.50479	0.509018	1.04799	1.09846	1.08592	1.13212	1.16346	1.15102	1.02046	1.06155	1.04824	0.820811	0.856833	0.871761	1.13996	1.15789	1.2024	1.17144	1.17335	1.17432	1.13952	1.19274	1.16326	0.826578	0.895402	0.894895	0.986397	0.993553	1.00787	0.858712
413.91	0.468707	0.460822	0.467417	0.492156	0.495306	0.48939	1.16859	0.47178	0.475997	0.45618	0.468016	0.468899	0.461315	0.474717	0.476864	0.79385	0.811034	0.829377	0.488823	0.506177	0.511017	1.05855	1.10847	1.09641	1.13588	1.16757	1.15565	1.03107	1.07362	1.05888	0.832291	0.86874	0.883844	1.14089	1.15961	1.2033	1.17291	1.1749	1.17554	1.14118	1.19379	1.16537	0.837416	0.908062	0.908018	0.9994	1.00616	1.02059	0.870183
428.18	0.468654	0.460725	0.467472	0.493359	0.496419	0.490414	1.16839	0.47167	0.476563	0.456856	0.468647	0.469329	0.461737	0.475327	0.47684	0.802499	0.820608	0.839799	0.490191	0.507619	0.511789	1.06671	1.11846	1.1055	1.13911	1.17152	1.15952	1.04116	1.08414	1.06863	0.843979	0.880707	0.89572	1.14195	1.16103	1.20369	1.17431	1.17628	1.17708	1.14162	1.19451	1.16637	0.847641	0.920037	0.92057	1.01196	1.01847	1.03286	0.881659
442.46	0.468802	0.460838	0.4676	0.494719	0.497914	0.491661	1.16866	0.472533	0.476967	0.456961	0.468769	0.469881	0.462344	0.475556	0.47696	0.812835	0.830604	0.849646	0.491479	0.508929	0.513885	1.07593	1.12718	1.11365	1.14146	1.17462	1.16315	1.05037	1.09414	1.07747	0.854727	0.891636	0.907065	1.143	1.16251	1.20459	1.17599	1.1785	1.17814	1.14332	1.19526	1.16772	0.858327	0.932495	0.932748	1.02362	1.03032	1.04403	0.89298
456.73	0.468861	0.460792	0.467744	0.495724	0.498701	0.49296	1.16857	0.472993	0.477572	0.457696	0.469247	0.470198	0.462664	0.476319	0.478272	0.822352	0.840378	0.860304	0.492785	0.510269	0.514709	1.08365	1.13555	1.12271	1.1442	1.17756	1.16601	1.05913	1.1031	1.08642	0.865327	0.904315	0.919153	1.14397	1.16359	1.20518	1.17703	1.17922	1.17937	1.14398	1.19621	1.16829	0.868492	0.944347	0.944071	1.03518	1.04179	1.05477	0.904256
471	0.468851	0.461165	0.467748	0.497162	0.500284	0.494331	1.16894	0.473585	0.4782	0.45797	0.469829	0.47087	0.463229	0.476843	0.478229	0.831673	0.850105	0.870201	0.494132	0.511786	0.516421	1.09116	1.14309	1.13014	1.1459	1.18023	1.16862	1.06723	1.11164	1.09449	0.876184	0.915724	0.930796	1.14428	1.16421	1.20552	1.17774	1.18018	1.18056	1.14476	1.19597	1.16933	0.87861	0.955867	0.956107	1.04577	1.05177	1.06565	0.915406
485.28	0.46907	0.461075	0.467979	0.498305	0.501327	0.495615	1.16925	0.474336	0.478723	0.458267	0.470176	0.471197	0.463766	0.477303	0.479104	0.841797	0.859785	0.88	0.495556	0.513259	0.518178	1.0974	1.14927	1.13523	1.14767	1.18201	1.17099	1.07492	1.11956	1.10179	0.887135	0.926508	0.942064	1.14481	1.16502	1.20552	1.1785	1.18103	1.18087	1.14423	1.19662	1.16987	0.888806	0.967225	0.967732	1.05633	1.06232	1.07443	0.926325
499.55	0.469255	0.461236	0.467931	0.499729	0.502694	0.496761	1.16984	0.474736	0.479193	0.458818	0.470757	0.471611	0.464269	0.477763	0.479459	0.850849	0.869297	0.890258	0.496858	0.51471	0.519549	1.10325	1.15605	1.14118	1.14911	1.18425	1.17305	1.08184	1.1266	1.10849	0.897915	0.937922	0.953627	1.14545	1.16578	1.20569	1.17922	1.18145	1.18194	1.14538	1.19699	1.17024	0.89883	0.978376	0.978863	1.06555	1.07197	1.08382	0.936796
513.82	0.469432	0.461574	0.468078	0.500892	0.503824	0.498013	1.16978	0.475853	0.479971	0.459134	0.471085	0.472024	0.464514	0.478483	0.479773	0.859612	0.878889	0.900235	0.498349	0.516024	0.520317	1.10838	1.16134	1.14651	1.15009	1.18544	1.17465	1.08831	1.13308	1.11482	0.907919	0.948576	0.964269	1.14596	1.16625	1.20588	1.17956	1.1823	1.18195	1.14588	1.19717	1.17094	0.908262	0.989492	0.98992	1.07435	1.08036	1.09241	0.947458
528.09	0.46949	0.461523	0.468069	0.502096	0.505196	0.499305	1.17005	0.475817	0.480252	0.459717	0.4716	0.47278	0.465009	0.478564	0.479855	0.86827	0.888277	0.910262	0.499715	0.517613	0.52228	1.11392	1.16685	1.15068	1.15149	1.18681	1.17664	1.09398	1.13883	1.12061	0.918034	0.959406	0.974989	1.1467	1.16674	1.20623	1.18016	1.1827	1.18329	1.14606	1.19738	1.17138	0.91805	1.00009	1.00088	1.08274	1.08882	1.10001	0.957627
542.36	0.469648	0.461612	0.468406	0.503192	0.506354	0.500646	1.17032	0.476713	0.480938	0.460047	0.47189	0.47311	0.465477	0.479245	0.480664	0.878064	0.897669	0.920254	0.500895	0.518712	0.52264	1.11826	1.17065	1.15569	1.15236	1.18835	1.17762	1.09957	1.14465	1.1254	0.927773	0.970116	0.985435	1.147	1.16734	1.20649	1.18089	1.18315	1.18348	1.14585	1.19786	1.17182	0.927732	1.01083	1.01146	1.09049	1.09677	1.10732	0.967692
556.63	0.469601	0.461771	0.468497	0.504442	0.507674	0.50234	1.16968	0.476922	0.481344	0.460567	0.472561	0.473894	0.466125	0.479622	0.481347	0.886576	0.90727	0.929486	0.502426	0.520428	0.525192	1.12183	1.1749	1.15953	1.15265	1.18933	1.17888	1.10469	1.14926	1.13087	0.937765	0.97879	0.995553	1.14731	1.16765	1.2069	1.18116	1.18348	1.18395	1.14715	1.1974	1.17212	0.937236	1.02104	1.02145	1.09756	1.10308	1.11408	0.97776
570.9	0.469723	0.461909	0.46857	0.505626	0.508772	0.503306	1.17035	0.47789	0.481901	0.46098	0.472756	0.474221	0.466382	0.480375	0.481585	0.895796	0.916438	0.939081	0.503696	0.521565	0.526631	1.1254	1.17881	1.16138	1.15337	1.19008	1.17966	1.10903	1.15416	1.1351	0.948198	0.989544	1.00543	1.14764	1.16812	1.20718	1.18197	1.18418	1.18423	1.14692	1.19793	1.17247	0.946086	1.0309	1.03135	1.10435	1.10963	1.11932	0.987317
585.17	0.469829	0.461806	0.468644	0.506616	0.510358	0.504667	1.16993	0.478212	0.482477	0.461463	0.473148	0.474601	0.46718	0.480663	0.482341	0.905084	0.92586	0.949076	0.505165	0.522828	0.528217	1.12916	1.18202	1.16351	1.15377	1.19074	1.18098	1.11301	1.15784	1.13873	0.95749	0.998375	1.01551	1.14822	1.16858	1.20728	1.18243	1.18458	1.18432	1.14735	1.19791	1.17299	0.955322	1.04058	1.04121	1.11052	1.11518	1.12526	0.997151
599.44	0.470078	0.462155	0.468958	0.507897	0.511319	0.505635	1.17064	0.478769	0.483114	0.461872	0.473685	0.474919	0.467577	0.481425	0.482872	0.913643	0.935027	0.95815	0.506362	0.524545	0.529113	1.13125	1.18542	1.16661	1.15453	1.19123	1.18161	1.11671	1.16174	1.14228	0.967344	1.00794	1.02473	1.14847	1.16884	1.20732	1.18214	1.18469	1.18507	1.14692	1.19843	1.17297	0.963998	1.04995	1.05081	1.11558	1.12093	1.12983	1.00614
613.72	0.470077	0.462211	0.46882	0.509426	0.512756	0.506758	1.1703	0.479265	0.483423	0.462215	0.474242	0.475223	0.467686	0.481847	0.483402	0.921491	0.944043	0.967811	0.507795	0.526001	0.530679	1.13369	1.18737	1.16857	1.15463	1.19199	1.18225	1.11986	1.16444	1.14502	0.976903	1.01734	1.03422	1.14879	1.16926	1.20778	1.1828	1.18501	1.18534	1.14745	1.19822	1.17319	0.972729	1.05925	1.05981	1.12069	1.12634	1.1342	1.01531
627.99	0.470357	0.462514	0.469084	0.510492	0.514053	0.507996	1.17011	0.480176	0.484011	0.462761	0.474464	0.475858	0.468271	0.481888	0.48421	0.930669	0.953219	0.976847	0.509198	0.527375	0.532185	1.13647	1.18961	1.17086	1.15468	1.1924	1.18268	1.12291	1.1676	1.14819	0.98525	1.02601	1.0428	1.14914	1.16968	1.20805	1.18296	1.18531	1.18557	1.14772	1.19824	1.17334	0.981123	1.06804	1.06871	1.12528	1.13049	1.13852	1.02407
642.27	0.470385	0.46238	0.469091	0.511699	0.515311	0.509317	1.17051	0.480462	0.484388	0.463118	0.475085	0.476159	0.468598	0.48269	0.484214	0.939149	0.9623	0.986405	0.510689	0.528583	0.533135	1.13762	1.1916	1.17291	1.1552	1.19303	1.18317	1.12513	1.16936	1.15041	0.993971	1.03423	1.05144	1.14958	1.16946	1.20774	1.1828	1.18527	1.18574	1.14781	1.19843	1.17355	0.98975	1.07681	1.07677	1.12961	1.13472	1.14203	1.03242
656.54	0.470184	0.462488	0.469112	0.512856	0.51625	0.510982	1.16938	0.481146	0.485058	0.463548	0.475473	0.476751	0.469333	0.482976	0.484338	0.947105	0.970401	0.995357	0.511953	0.529849	0.534519	1.13963	1.19323	1.17427	1.15532	1.19318	1.1836	1.12786	1.17195	1.1528	1.00238	1.04235	1.05944	1.14983	1.17011	1.2084	1.18301	1.18585	1.18625	1.14844	1.19854	1.17396	0.997969	1.08473	1.08518	1.13345	1.13806	1.14491	1.04033
670.81	0.470358	0.46277	0.469187	0.514094	0.517437	0.511815	1.16962	0.481439	0.485495	0.46393	0.475839	0.477211	0.469739	0.483712	0.484878	0.954563	0.979216	1.00443	0.513259	0.531524	0.53625	1.14132	1.19442	1.17521	1.15572	1.19336	1.18408	1.12986	1.17396	1.15487	1.01138	1.0503	1.06755	1.15007	1.1705	1.20841	1.18333	1.18555	1.18671	1.14899	1.19902	1.17411	1.00603	1.09274	1.09276	1.13735	1.14253	1.14798	1.04825
685.09	0.470454	0.462683	0.469251	0.515143	0.518807	0.513313	1.16979	0.481923	0.485903	0.464283	0.476347	0.477639	0.47006	0.48388	0.485293	0.963174	0.987375	1.01299	0.514604	0.532757	0.537653	1.14271	1.196	1.17795	1.15561	1.19348	1.1844	1.13151	1.17575	1.1564	1.01888	1.05685	1.07465	1.15035	1.1709	1.20883	1.18376	1.1859	1.18683	1.14987	1.19905	1.17407	1.01375	1.10033	1.10069	1.14007	1.14427	1.15026	1.05568
699.36	0.470582	0.462565	0.46944	0.516354	0.519984	0.514448	1.1702	0.482942	0.486482	0.464615	0.476507	0.478145	0.470649	0.484517	0.485893	0.971076	0.99551	1.02136	0.516128	0.534317	0.539498	1.14391	1.19618	1.17809	1.15573	1.19373	1.18439	1.13355	1.17724	1.15822	1.02672	1.06468	1.08162	1.15038	1.17083	1.20939	1.1841	1.18636	1.18699	1.1487	1.19898	1.17434	1.02113	1.10797	1.1076	1.14273	1.14707	1.15221	1.06321
713.63	0.470437	0.462791	0.469357	0.517561	0.521203	0.515534	1.17028	0.483224	0.486887	0.465152	0.476976	0.478736	0.47109	0.484849	0.48614	0.979247	1.00389	1.03003	0.517405	0.535863	0.540949	1.1447	1.19748	1.17903	1.15555	1.19411	1.18494	1.1347	1.1787	1.15936	1.03394	1.07143	1.0887	1.1507	1.17115	1.20938	1.18405	1.18648	1.18716	1.15004	1.19897	1.17469	1.02863	1.11472	1.11471	1.14557	1.14898	1.15487	1.07023
727.9	0.470519	0.46297	0.469506	0.518696	0.522398	0.516704	1.16985	0.483802	0.487439	0.465397	0.477351	0.479033	0.471521	0.485458	0.487373	0.986561	1.01133	1.03803	0.518781	0.537115	0.542325	1.14555	1.19839	1.17829	1.15538	1.19389	1.18508	1.13575	1.18035	1.16031	1.04225	1.07777	1.0953	1.15093	1.17164	1.20989	1.18451	1.18685	1.18698	1.14908	1.19906	1.17481	1.03578	1.12157	1.12105	1.14757	1.1516	1.1563	1.07662
742.17	0.470546	0.462791	0.46961	0.519833	0.52361	0.517963	1.17015	0.484174	0.488047	0.466011	0.477521	0.479251	0.471956	0.486124	0.487743	0.992622	1.01918	1.0468	0.520133	0.538321	0.543675	1.14597	1.19947	1.17883	1.15573	1.19429	1.18489	1.13664	1.18113	1.16115	1.04881	1.0841	1.10187	1.15153	1.17165	1.21014	1.18463	1.18669	1.18732	1.14993	1.19964	1.17508	1.04263	1.12739	1.1273	1.1496	1.15359	1.15813	1.08306
756.45	0.470512	0.462968	0.469606	0.521016	0.524869	0.519301	1.17013	0.485136	0.488474	0.466193	0.477957	0.479651	0.4725	0.486549	0.487982	1.00126	1.02645	1.05447	0.521669	0.539786	0.545117	1.14721	1.19956	1.17962	1.15567	1.19454	1.18531	1.13778	1.18203	1.16218	1.05558	1.08972	1.10766	1.15147	1.17205	1.21047	1.18469	1.18709	1.18752	1.14953	1.19952	1.17482	1.04952	1.13379	1.13335	1.15113	1.15516	1.15947	1.08933
770.72	0.47059	0.463069	0.469802	0.522141	0.526018	0.520273	1.17069	0.485079	0.488741	0.466676	0.478508	0.480225	0.472952	0.486977	0.488551	1.00656	1.03365	1.06263	0.522775	0.541379	0.546423	1.14712	1.20059	1.18001	1.15601	1.19438	1.18503	1.13844	1.18248	1.16274	1.06157	1.09514	1.11343	1.15177	1.17185	1.21079	1.18485	1.1868	1.1878	1.15005	1.19981	1.175	1.05589	1.13946	1.13868	1.15256	1.15661	1.16063	1.09509
784.99	0.470865	0.46321	0.469715	0.523332	0.527013	0.521622	1.1704	0.486375	0.489513	0.466991	0.47907	0.480496	0.47337	0.487349	0.4892	1.01381	1.04045	1.07019	0.52418	0.542689	0.5479	1.14821	1.2006	1.18045	1.15571	1.1942	1.18534	1.13899	1.18327	1.16404	1.06842	1.10139	1.11821	1.15201	1.17225	1.21085	1.18535	1.18729	1.18821	1.14999	1.19958	1.17505	1.06201	1.14503	1.14379	1.15418	1.15848	1.16194	1.10056
799.26	0.47058	0.463138	0.469877	0.524658	0.528343	0.522989	1.1705	0.486403	0.48975	0.467418	0.479466	0.481114	0.47386	0.487759	0.489011	1.02016	1.04748	1.07778	0.525718	0.543712	0.5488	1.14794	1.20077	1.18149	1.15561	1.19477	1.18572	1.14002	1.18367	1.16402	1.07265	1.10563	1.12318	1.15198	1.1724	1.21142	1.18478	1.18737	1.18798	1.15082	1.19963	1.17519	1.06809	1.15017	1.14876	1.15515	1.15837	1.16264	1.10567
813.53	0.470822	0.463263	0.469903	0.52557	0.529588	0.52374	1.17044	0.486801	0.490264	0.467844	0.479886	0.48125	0.474311	0.488145	0.489444	1.02624	1.05401	1.08501	0.527086	0.545425	0.55038	1.14848	1.20164	1.18156	1.15597	1.19437	1.18568	1.14007	1.184	1.16483	1.0784	1.11011	1.128	1.15211	1.17276	1.2115	1.18443	1.18756	1.18824	1.15051	1.19974	1.17522	1.07389	1.15474	1.15357	1.15623	1.15963	1.16412	1.11055
827.81	0.470664	0.463185	0.469993	0.526962	0.530731	0.524907	1.16995	0.487163	0.490733	0.46808	0.480306	0.481939	0.474911	0.488736	0.489476	1.03281	1.0605	1.09187	0.52827	0.546806	0.551928	1.14912	1.20153	1.18107	1.15584	1.19468	1.186	1.14065	1.18466	1.16505	1.08319	1.11398	1.13201	1.15255	1.17277	1.21202	1.18489	1.18779	1.18797	1.15062	1.19954	1.1752	1.0796	1.15925	1.15793	1.15715	1.16089	1.16433	1.1153
842.08	0.470792	0.463377	0.469976	0.527977	0.531845	0.526152	1.17055	0.487913	0.491141	0.468351	0.480639	0.48218	0.475319	0.48911	0.490389	1.03964	1.06677	1.09938	0.529831	0.548293	0.553657	1.14921	1.20179	1.18288	1.15562	1.19489	1.18598	1.14095	1.18493	1.16573	1.08821	1.11863	1.13593	1.15242	1.17284	1.21223	1.18521	1.18786	1.18905	1.15229	1.19978	1.17557	1.08485	1.16381	1.16191	1.15795	1.16116	1.16516	1.11948
856.36	0.470644	0.463204	0.469952	0.529267	0.532838	0.527229	1.17004	0.488472	0.491531	0.468868	0.48094	0.482827	0.475954	0.489662	0.49038	1.04517	1.07298	1.10605	0.530984	0.54958	0.55504	1.14961	1.20242	1.18256	1.15555	1.19493	1.18599	1.14159	1.1854	1.16596	1.0919	1.12189	1.13933	1.15275	1.17303	1.21277	1.18557	1.1878	1.18886	1.15101	1.19946	1.17557	1.08993	1.1674	1.1658	1.15878	1.16183	1.16522	1.12348
870.63	0.470721	0.463521	0.470064	0.530195	0.533962	0.528546	1.17031	0.488639	0.492027	0.469311	0.481225	0.483159	0.476326	0.489995	0.491194	1.05074	1.07894	1.11225	0.532457	0.550913	0.556062	1.14942	1.20271	1.18198	1.15541	1.19492	1.18572	1.14166	1.18551	1.16619	1.09668	1.12521	1.143	1.15295	1.1732	1.2131	1.18563	1.18817	1.18817	1.15112	1.19966	1.17565	1.09464	1.17134	1.16897	1.15923	1.16212	1.16626	1.12759
884.9	0.470918	0.463408	0.470219	0.531374	0.535211	0.529524	1.1698	0.489558	0.492498	0.469474	0.481785	0.483496	0.47674	0.490645	0.492207	1.05651	1.0845	1.11824	0.53373	0.552537	0.557779	1.1501	1.20218	1.18205	1.15556	1.19497	1.18634	1.1421	1.18584	1.16642	1.10057	1.12841	1.14594	1.15309	1.17329	1.21321	1.18582	1.18817	1.1883	1.15158	1.19965	1.17562	1.09959	1.17445	1.17251	1.16015	1.16327	1.16647	1.13074
899.17	0.470744	0.463517	0.470187	0.532522	0.536564	0.530759	1.17044	0.489968	0.492819	0.469905	0.482058	0.483805	0.477423	0.490894	0.492028	1.0615	1.09034	1.1248	0.535261	0.553846	0.559388	1.15017	1.20241	1.18327	1.15542	1.19499	1.18595	1.14185	1.186	1.1665	1.10454	1.13148	1.149	1.15336	1.17364	1.21384	1.18577	1.18824	1.18867	1.15126	1.19996	1.17582	1.1039	1.17738	1.17534	1.16027	1.16362	1.16653	1.13387
913.45	0.470946	0.463701	0.470384	0.533857	0.537566	0.531693	1.17038	0.490604	0.493589	0.470259	0.482392	0.484429	0.477712	0.491295	0.492605	1.06592	1.09572	1.13063	0.536588	0.5553	0.560895	1.15013	1.20291	1.18216	1.15556	1.19515	1.18615	1.1421	1.1865	1.1668	1.10787	1.13434	1.15179	1.15356	1.17351	1.21392	1.18596	1.18859	1.18904	1.15233	1.19977	1.17588	1.10799	1.18066	1.17795	1.16057	1.16388	1.16738	1.13689
927.72	0.470977	0.463507	0.47016	0.534876	0.53853	0.532926	1.17044	0.491164	0.493719	0.470782	0.482943	0.484624	0.478175	0.491739	0.492812	1.07054	1.1013	1.13596	0.537911	0.556459	0.561967	1.15016	1.20264	1.18316	1.15539	1.19526	1.18628	1.14224	1.18678	1.16689	1.11052	1.13635	1.15448	1.15382	1.174	1.21414	1.1859	1.1883	1.18894	1.1522	1.1997	1.17607	1.11188	1.18356	1.18086	1.16108	1.16455	1.1672	1.13988
941.99	0.470938	0.463633	0.470382	0.535885	0.539495	0.533834	1.17066	0.491476	0.494191	0.471099	0.48328	0.48502	0.478505	0.492122	0.49285	1.07525	1.10631	1.14192	0.539346	0.557889	0.56344	1.15001	1.20283	1.18274	1.15568	1.19548	1.18667	1.14219	1.18674	1.16684	1.11322	1.13871	1.15663	1.15395	1.1737	1.2144	1.18576	1.18844	1.18931	1.15266	1.19998	1.17596	1.11567	1.18565	1.18322	1.16149	1.16326	1.16736	1.14256
956.26	0.471196	0.463634	0.470458	0.537059	0.540789	0.534984	1.17081	0.491925	0.494709	0.471401	0.483537	0.485654	0.479093	0.492542	0.49315	1.07962	1.11132	1.14658	0.540742	0.559147	0.564907	1.15042	1.20312	1.18232	1.15529	1.19502	1.18654	1.14268	1.18671	1.16719	1.11663	1.14093	1.15813	1.15437	1.17424	1.21501	1.18592	1.18875	1.18929	1.15227	1.19991	1.17623	1.11946	1.18831	1.1852	1.16175	1.16521	1.16805	1.14474
970.54	0.471052	0.46365	0.470607	0.538114	0.541873	0.536223	1.17056	0.492338	0.495291	0.471745	0.484199	0.485937	0.479629	0.49271	0.493591	1.08324	1.11541	1.15192	0.542022	0.560687	0.566321	1.15044	1.20291	1.18292	1.1556	1.19512	1.18649	1.14266	1.18702	1.16721	1.11872	1.14189	1.16006	1.15435	1.17436	1.21514	1.18626	1.18894	1.1891	1.15301	1.20041	1.17621	1.12292	1.19044	1.18741	1.16166	1.16445	1.16824	1.14698
984.81	0.471058	0.463859	0.470547	0.539063	0.542958	0.537587	1.17014	0.492961	0.495501	0.471949	0.484396	0.486393	0.479998	0.493487	0.494671	1.08897	1.11963	1.15609	0.543372	0.562116	0.568009	1.15051	1.20254	1.18245	1.15546	1.1952	1.18675	1.14318	1.18679	1.16782	1.12082	1.14363	1.16134	1.15437	1.17442	1.21564	1.18669	1.18922	1.18893	1.15287	1.2001	1.17645	1.12579	1.19216	1.18888	1.16227	1.16512	1.16812	1.14911
999.08	0.47094	0.463721	0.470645	0.540295	0.544101	0.538433	1.16977	0.493316	0.495926	0.472439	0.484698	0.486648	0.480729	0.493899	0.494738	1.09219	1.12325	1.16064	0.544815	0.563464	0.569673	1.15063	1.20291	1.18371	1.15537	1.19532	1.18656	1.14292	1.18688	1.16757	1.12266	1.14571	1.16286	1.1548	1.17458	1.21613	1.18706	1.1891	1.18974	1.15285	1.20038	1.17616	1.12849	1.1939	1.19053	1.16229	1.16524	1.16863	1.15066
1013.36	0.471049	0.46387	0.470723	0.541481	0.545218	0.53948	1.17072	0.493836	0.496366	0.47287	0.484986	0.487117	0.480914	0.494207	0.494883	1.0958	1.127	1.16514	0.546048	0.564818	0.570452	1.15081	1.20305	1.18272	1.15536	1.19527	1.18641	1.14276	1.18742	1.16795	1.12514	1.14708	1.16441	1.15474	1.17488	1.2159	1.1868	1.1895	1.18912	1.15353	1.20027	1.17632	1.13144	1.19556	1.192	1.1625	1.16559	1.16855	1.15248
1027.63	0.471006	0.463798	0.470689	0.542466	0.546269	0.540816	1.17026	0.494492	0.496771	0.47309	0.48549	0.487459	0.4815	0.494693	0.495506	1.09994	1.13025	1.16889	0.547571	0.566065	0.572609	1.1509	1.20277	1.18248	1.1553	1.19541	1.1869	1.14334	1.18729	1.16795	1.12676	1.14782	1.16513	1.15504	1.17468	1.21638	1.18703	1.18972	1.18951	1.15338	1.20029	1.17642	1.13421	1.19681	1.19341	1.16277	1.16545	1.16884	1.15411
1041.9	0.471082	0.463764	0.4709	0.543783	0.547396	0.541752	1.17046	0.494649	0.497124	0.473507	0.485828	0.487709	0.481941	0.495133	0.495885	1.10251	1.13317	1.17311	0.548841	0.567629	0.573678	1.1509	1.20312	1.18224	1.15522	1.19571	1.1868	1.143	1.18806	1.16772	1.12893	1.14987	1.16652	1.15517	1.17471	1.21651	1.18717	1.18972	1.18975	1.15385	1.2004	1.17655	1.13642	1.19796	1.19464	1.16322	1.16557	1.16885	1.15524
1056.18	0.470981	0.463961	0.470835	0.544865	0.548482	0.542966	1.17027	0.495287	0.497508	0.473799	0.48622	0.488287	0.482526	0.495807	0.496232	1.10477	1.13578	1.17628	0.550233	0.568899	0.57527	1.15087	1.20314	1.18303	1.15516	1.19549	1.187	1.14318	1.18765	1.16791	1.13015	1.15001	1.16751	1.15524	1.175	1.21666	1.18748	1.18976	1.19011	1.15326	1.2007	1.17653	1.13863	1.19956	1.19578	1.16285	1.16616	1.16898	1.15655
1070.45	0.470958	0.464023	0.470827	0.545918	0.549584	0.543589	1.1703	0.495631	0.498029	0.474195	0.486354	0.488535	0.482842	0.495827	0.496846	1.10742	1.13827	1.18014	0.551552	0.570411	0.576501	1.15064	1.20347	1.18259	1.15546	1.19546	1.18677	1.14347	1.18759	1.16791	1.13212	1.1513	1.16852	1.1557	1.17528	1.21708	1.18726	1.1898	1.18997	1.1534	1.20087	1.1763	1.14078	1.20043	1.19656	1.16325	1.16586	1.16899	1.15746
1084.72	0.470862	0.464	0.470868	0.547028	0.550582	0.545041	1.1699	0.496151	0.498476	0.474384	0.486811	0.488812	0.483096	0.495969	0.496643	1.10941	1.14084	1.18292	0.552934	0.571696	0.578046	1.15123	1.20241	1.18207	1.15513	1.19522	1.18732	1.14357	1.18772	1.16776	1.13291	1.15215	1.16911	1.1556	1.17533	1.21725	1.18739	1.18972	1.1901	1.15292	1.20091	1.17653	1.14272	1.20148	1.19761	1.16318	1.16706	1.16907	1.15872
1098.99	0.47107	0.464103	0.470934	0.548125	0.551311	0.545623	1.17028	0.496625	0.498848	0.474759	0.4873	0.489329	0.483204	0.496754	0.497742	1.11256	1.14298	1.18579	0.554317	0.573019	0.57943	1.15052	1.20294	1.18315	1.15511	1.19569	1.18709	1.14337	1.18747	1.16807	1.13434	1.15276	1.16973	1.15592	1.17555	1.21779	1.18753	1.18986	1.19003	1.15334	1.20077	1.17664	1.14419	1.20231	1.19834	1.16379	1.16694	1.16893	1.15963
1113.27	0.471075	0.464148	0.470847	0.549442	0.552465	0.546979	1.16969	0.497441	0.499277	0.475311	0.487432	0.489656	0.483826	0.496994	0.498026	1.11483	1.14506	1.18886	0.555587	0.574182	0.580543	1.15085	1.20277	1.18327	1.15535	1.19584	1.18691	1.14369	1.18782	1.16788	1.13391	1.15379	1.17041	1.15597	1.17563	1.21801	1.18755	1.19021	1.19033	1.15423	1.20107	1.17672	1.14597	1.20318	1.19883	1.1639	1.16601	1.16903	1.16022
1127.54	0.471186	0.464115	0.470832	0.55012	0.553508	0.547928	1.1698	0.497352	0.49967	0.475367	0.487921	0.490145	0.483995	0.49713	0.498022	1.11586	1.14741	1.19115	0.556983	0.57567	0.581964	1.1509	1.20315	1.18243	1.15537	1.19545	1.18705	1.14356	1.18784	1.16815	1.13515	1.15473	1.17108	1.15602	1.17577	1.21856	1.18754	1.19021	1.19058	1.15347	1.20114	1.17662	1.14775	1.20395	1.2	1.16356	1.16613	1.16964	1.1612
1141.81	0.471223	0.464092	0.470836	0.551304	0.554943	0.549132	1.16923	0.497795	0.500103	0.475841	0.488463	0.490589	0.484421	0.497664	0.498419	1.11792	1.14917	1.19346	0.558312	0.577039	0.583385	1.15119	1.20331	1.18307	1.15523	1.19536	1.18726	1.14374	1.18812	1.16802	1.13641	1.1546	1.1716	1.15642	1.17595	1.21874	1.18796	1.19065	1.19043	1.1533	1.20116	1.17698	1.14896	1.2044	1.20065	1.16413	1.16679	1.16932	1.16194
1156.08	0.471212	0.464225	0.47124	0.552173	0.555583	0.550242	1.16958	0.498121	0.500408	0.476066	0.48872	0.49093	0.484888	0.498115	0.498848	1.1208	1.15112	1.19545	0.559688	0.578463	0.584988	1.15165	1.20217	1.18344	1.15499	1.19519	1.18701	1.14379	1.18805	1.16858	1.13732	1.15547	1.17179	1.15664	1.17611	1.21877	1.18829	1.1904	1.1908	1.15384	1.20099	1.17664	1.15031	1.20521	1.20095	1.16357	1.16653	1.16929	1.16243
1170.36	0.471107	0.464221	0.470911	0.553488	0.556863	0.551581	1.16879	0.498461	0.500735	0.476257	0.488991	0.491385	0.485366	0.498527	0.498779	1.12136	1.1526	1.19805	0.56106	0.580041	0.586878	1.1511	1.20311	1.18382	1.15518	1.19544	1.18715	1.14381	1.18791	1.16839	1.1371	1.1554	1.17241	1.15675	1.17613	1.21893	1.18833	1.19032	1.19123	1.15447	1.20124	1.17687	1.15154	1.2055	1.20156	1.16416	1.16645	1.1693	1.16289
1184.63	0.471171	0.464128	0.47098	0.554555	0.557819	0.552236	1.16881	0.499364	0.501221	0.476907	0.489035	0.491636	0.485812	0.499122	0.499423	1.12379	1.15424	1.1999	0.562308	0.581069	0.588142	1.15098	1.2031	1.184	1.15505	1.19562	1.18689	1.14353	1.18798	1.16853	1.13824	1.15666	1.17264	1.15708	1.1762	1.21852	1.18816	1.19049	1.19111	1.1548	1.20126	1.17696	1.1525	1.20646	1.20181	1.16426	1.16647	1.17012	1.16334
1198.9	0.47125	0.464261	0.470906	0.55573	0.558747	0.553747	1.16766	0.499481	0.50164	0.476908	0.489499	0.492032	0.486254	0.499296	0.499438	1.12448	1.15574	1.20148	0.563803	0.582492	0.589463	1.15126	1.20278	1.18327	1.15496	1.19561	1.18736	1.144	1.1879	1.16846	1.13885	1.15595	1.17304	1.15696	1.17648	1.21869	1.18862	1.19072	1.1908	1.15415	1.20137	1.17692	1.1538	1.2065	1.20217	1.16422	1.16723	1.16933	1.164
1213.17	0.471134	0.464219	0.471069	0.556443	0.560074	0.554444	1.16887	0.50021	0.502003	0.477343	0.48989	0.492205	0.486412	0.499903	0.500199	1.12557	1.15728	1.20342	0.564837	0.583874	0.59104	1.15136	1.20315	1.18332	1.1553	1.19574	1.18735	1.14357	1.18806	1.16881	1.13998	1.15658	1.17313	1.15704	1.17661	1.219	1.18856	1.19094	1.19133	1.154	1.20176	1.17705	1.1544	1.20719	1.20256	1.16455	1.16732	1.16981	1.16435
1227.44	0.471165	0.464226	0.470973	0.557733	0.5608	0.555704	1.16837	0.500339	0.50241	0.477649	0.490218	0.492825	0.486712	0.500288	0.500628	1.12733	1.15869	1.20479	0.566281	0.585297	0.592266	1.15115	1.2028	1.18269	1.15514	1.19548	1.18753	1.14395	1.18809	1.16875	1.14067	1.15691	1.1733	1.15712	1.17672	1.21928	1.18879	1.1913	1.1911	1.15485	1.20144	1.17711	1.15504	1.20768	1.20276	1.1647	1.16699	1.17012	1.16463
1241.72	0.471179	0.464351	0.471114	0.55874	0.562133	0.556559	1.16922	0.500847	0.502749	0.477946	0.490655	0.493065	0.487132	0.500611	0.50098	1.12788	1.15982	1.20596	0.567789	0.586638	0.593683	1.15124	1.203	1.18388	1.15514	1.19558	1.18703	1.14374	1.1883	1.16877	1.14072	1.15711	1.17377	1.15716	1.17681	1.21941	1.18898	1.19106	1.19138	1.15463	1.20188	1.17738	1.15579	1.20796	1.20325	1.1648	1.16647	1.16998	1.16507
1255.99	0.47113	0.464349	0.471113	0.559847	0.563067	0.557761	1.16841	0.501664	0.503131	0.478141	0.490815	0.493621	0.487178	0.500914	0.501046	1.12932	1.16067	1.2072	0.568843	0.588069	0.595003	1.15118	1.20326	1.18256	1.15523	1.19538	1.18741	1.14391	1.18856	1.16879	1.14156	1.1576	1.17358	1.1573	1.17707	1.21937	1.18923	1.19138	1.191	1.15434	1.20144	1.17726	1.15674	1.20801	1.20358	1.16476	1.16717	1.17015	1.16516
1270.26	0.471166	0.464346	0.471164	0.560853	0.564142	0.558668	1.16885	0.501756	0.503728	0.478627	0.491353	0.493991	0.487553	0.501352	0.501636	1.12973	1.16161	1.20869	0.570354	0.589467	0.596501	1.15159	1.20289	1.18327	1.15502	1.19548	1.18751	1.14393	1.18831	1.16834	1.14239	1.15761	1.1741	1.15763	1.17701	1.21926	1.18923	1.19115	1.19109	1.15491	1.20163	1.17768	1.15718	1.20838	1.20406	1.16476	1.16716	1.16981	1.16553
1284.53	0.471349	0.464158	0.471306	0.56187	0.56515	0.559706	1.16851	0.502311	0.503987	0.478641	0.491582	0.494263	0.487723	0.501698	0.502301	1.12998	1.16276	1.20956	0.571548	0.590815	0.597741	1.15134	1.20315	1.18244	1.15512	1.19556	1.18714	1.14434	1.18838	1.16844	1.14196	1.15842	1.17404	1.15751	1.17713	1.21986	1.18928	1.1913	1.19151	1.15454	1.20137	1.1775	1.15773	1.20861	1.20422	1.16504	1.16748	1.16983	1.16567
1298.8	0.471135	0.464456	0.471164	0.563018	0.566245	0.560771	1.16891	0.50257	0.504453	0.479041	0.49204	0.494578	0.488089	0.502085	0.502243	1.13097	1.16373	1.21088	0.572877	0.592026	0.599043	1.15167	1.20334	1.18329	1.15509	1.19583	1.18735	1.14401	1.1887	1.1684	1.14218	1.15829	1.1742	1.15789	1.17739	1.21974	1.18943	1.19161	1.19209	1.15492	1.20173	1.17758	1.15844	1.20867	1.20439	1.16475	1.16717	1.17026	1.16606
1313.07	0.471161	0.464346	0.47125	0.563804	0.567006	0.561575	1.16905	0.503503	0.504743	0.479488	0.492274	0.494981	0.488229	0.502255	0.502725	1.13282	1.16446	1.21158	0.573948	0.593364	0.600381	1.15177	1.20311	1.1829	1.15516	1.19573	1.18732	1.14399	1.18808	1.16832	1.14261	1.15797	1.17434	1.15801	1.17725	1.21998	1.18938	1.1917	1.19155	1.1551	1.20188	1.17774	1.15888	1.20891	1.20477	1.16457	1.16694	1.17013	1.16625
1327.35	0.471195	0.464496	0.471425	0.565087	0.568064	0.562685	1.16826	0.503907	0.505259	0.479683	0.492571	0.495211	0.488659	0.502827	0.50281	1.13326	1.16497	1.21222	0.575169	0.594878	0.601525	1.15196	1.20261	1.18275	1.15544	1.19571	1.1871	1.14381	1.18804	1.16889	1.14255	1.1584	1.17465	1.15799	1.17739	1.22027	1.18947	1.19163	1.1917	1.15513	1.20194	1.17777	1.15921	1.20882	1.2048	1.16516	1.16807	1.17076	1.16645
1341.62	0.471157	0.464412	0.471105	0.565965	0.569236	0.564162	1.16781	0.504085	0.505551	0.480185	0.493139	0.495715	0.488815	0.503182	0.503586	1.13241	1.16568	1.21297	0.57668	0.596071	0.602813	1.15165	1.203	1.18329	1.15494	1.19599	1.18731	1.14406	1.18783	1.16869	1.1424	1.15864	1.17494	1.15794	1.17767	1.21994	1.18935	1.19181	1.1921	1.15499	1.20194	1.17795	1.15955	1.20939	1.20482	1.16517	1.16774	1.17076	1.16656
1355.89	0.471292	0.464644	0.47111	0.566681	0.570253	0.564863	1.16851	0.504487	0.50586	0.480498	0.493259	0.495987	0.489249	0.503823	0.503889	1.13285	1.1662	1.21374	0.577967	0.597405	0.604272	1.15158	1.20272	1.18304	1.1553	1.19567	1.18718	1.14458	1.18857	1.16858	1.14288	1.15866	1.17459	1.15816	1.17783	1.22065	1.18954	1.1919	1.19168	1.15577	1.20241	1.17779	1.15992	1.20957	1.20523	1.16519	1.16733	1.17074	1.16658
1370.16	0.471152	0.464559	0.47115	0.567862	0.571199	0.565998	1.16835	0.504766	0.506291	0.480647	0.493706	0.496533	0.489604	0.503667	0.503934	1.13335	1.16672	1.2144	0.579142	0.598783	0.605615	1.15141	1.20308	1.18309	1.15513	1.19578	1.1877	1.14377	1.18822	1.1686	1.14299	1.15803	1.17493	1.15823	1.17782	1.22054	1.18993	1.19226	1.19183	1.15582	1.20226	1.17776	1.16018	1.2096	1.2055	1.16535	1.16743	1.17051	1.16672
1384.43	0.471277	0.464474	0.471336	0.568735	0.5721	0.566872	1.16827	0.505033	0.506538	0.481062	0.49399	0.496797	0.489661	0.504181	0.504458	1.13369	1.16714	1.21442	0.580383	0.600046	0.606858	1.15153	1.203	1.18303	1.1551	1.19579	1.18742	1.14419	1.18833	1.16858	1.14315	1.15844	1.17482	1.1585	1.17815	1.2207	1.18968	1.19232	1.19203	1.15501	1.2022	1.17778	1.16057	1.20969	1.20571	1.16546	1.16817	1.17047	1.16692
1398.71	0.471226	0.464529	0.471266	0.569872	0.573279	0.568089	1.16834	0.505711	0.506993	0.481108	0.494128	0.497238	0.489946	0.504589	0.504466	1.13427	1.1679	1.21521	0.58174	0.601427	0.608222	1.15155	1.20312	1.18329	1.15541	1.19561	1.18751	1.1444	1.18825	1.16867	1.14346	1.15807	1.17471	1.15883	1.17814	1.22113	1.19005	1.19263	1.1925	1.15594	1.20225	1.1781	1.16095	1.20992	1.20569	1.16531	1.16743	1.17069	1.16702
1412.98	0.47127	0.464763	0.471255	0.570883	0.574334	0.569114	1.16872	0.506049	0.50737	0.481514	0.494622	0.49769	0.490081	0.505082	0.505185	1.13594	1.16815	1.21566	0.582863	0.602883	0.609865	1.15183	1.20345	1.18349	1.15512	1.19612	1.18737	1.14438	1.18825	1.16894	1.14339	1.15785	1.17477	1.159	1.17828	1.22108	1.19019	1.19238	1.19269	1.1569	1.2023	1.17823	1.1609	1.20996	1.20586	1.16537	1.16704	1.17131	1.16722
[truncated: 11 more columns]
