# Supplementary material for: Structural basis of ALC1/CHD1L autoinhibition and the mechanism of activation by the nucleosome
Source: Nat Commun. 2021 Jul 1;12:4057. doi: 10.1038/s41467-021-24320-4 (PMC8249414; doi:10.1038/s41467-021-24320-4)
Supplement: Supplementary file 4 — Source Data [file 41467_2021_24320_MOESM4_ESM.zip › source data/Figure 4c. MST CompareResultsRawData.xlsx]

## Sheet: Export
NanoTemper Technologies	NanoTemper Technologies
MO.Affinity Analysis v2.3	MO.Affinity Analysis v2.3
Origin of exported data	Origin of exported data
Project Title:
Comment:
Project File Path:	C:\DATA\tsinghua\ChenZhucheng\WANGLI\0408\WT 611 614.nta
Analysis-Set Name:	Analysis-Set #1
Exported from:	Compare Results (Chart)
Exported on:	2021-04-08 16:19:52
Sample Information	Sample Information			Sample Information	Sample Information			Sample Information	Sample Information
Merge-Set Name:	WT			Merge-Set Name:	R611E			Merge-Set Name:	R614E
Date of Measurement:	2021-04-03 19:44:23.502 → 2021-04-05 14:52:40.728			Date of Measurement:	2021-04-05 15:04:40.248 → 2021-04-05 17:06:10.814			Date of Measurement:	2021-04-05 15:48:19.906 → 2021-04-05 16:44:31.131
Capillary Type:	Monolith NT.115 Capillary			Capillary Type:	Monolith NT.115 Capillary			Capillary Type:	Monolith NT.115 Capillary
Target:	DIMER			Target:	DIMER			Target:	DIMER
TargetConcentration:	5e-08			TargetConcentration:	5e-08			TargetConcentration:	5e-08
Ligand:	WT			Ligand:	R611E			Ligand:	R614E
Measurement Settings	Measurement Settings			Measurement Settings	Measurement Settings			Measurement Settings	Measurement Settings
MST-Power:	Medium			MST-Power:	Medium			MST-Power:	Medium
Excitation-Power:	20			Excitation-Power:	40			Excitation-Power:	40
Excitation type:	Nano - RED			Excitation type:	Nano - RED			Excitation type:	Nano - RED
Thermostat Setpoint:	(disabled)			Thermostat Setpoint:	(disabled)			Thermostat Setpoint:	(disabled)
Analysis Settings	Analysis Settings			Analysis Settings	Analysis Settings			Analysis Settings	Analysis Settings
Type of Analysis:	MST			Type of Analysis:	MST			Type of Analysis:	MST
Evaluation strategy:	On Time			Evaluation strategy:	On Time			Evaluation strategy:	On Time
Cold Region Start:	-1			Cold Region Start:	-1			Cold Region Start:	-1
Cold Region End:	0			Cold Region End:	0			Cold Region End:	0
Hot Region Start:	4			Hot Region Start:	4			Hot Region Start:	4
Hot Region End:	5			Hot Region End:	5			Hot Region End:	5
Fit Results (Kd)	Fit Results (Kd)			Fit Results (Kd)	Fit Results (Kd)			Fit Results (Kd)	Fit Results (Kd)
Fit Model:	Kd			Fit Model:	Kd			Fit Model:	Kd
Bound	913.432			Bound	913.315			Bound	911.117
Unbound	919.842			Unbound	921.263			Unbound	920.367
Kd	3.70653e-06			Kd	4.1167e-05			Kd	0.000111298
TargetConc	5e-08			TargetConc	5e-08			TargetConc	5e-08
Standard Deviation:	0.589922			Standard Deviation:	0.714207			Standard Deviation:	0.780171
Kd Confidence:	1.05804e-06			Kd Confidence:	1.22378e-05			Kd Confidence:	3.69461e-05
Dose Response Curve	Dose Response Curve	Dose Response Curve		Dose Response Curve	Dose Response Curve	Dose Response Curve		Dose Response Curve	Dose Response Curve	Dose Response Curve
Dose	Response	Err-Values		Dose	Response	Err-Values		Dose	Response	Err-Values
6.10352e-09	-0.151644	0.0405341		3.05176e-08	-0.0965907	0.0500607		3.05176e-08	-0.207553	0.099762
1.2207e-08	-0.0714094	0.12573		6.10352e-08	-0.0482277	0.0979332		6.10352e-08	-0.0716549	0.0670471
2.44141e-08	0.115076	0.174121		1.2207e-07	-0.0747425	0.0895386		1.2207e-07	0.0129147	0.0698994
4.88281e-08	-0.0337279	0.158972		2.44141e-07	0.016643	0.0676487		2.44141e-07	-0.0119747	0.0410565
9.76563e-08	0.0765127	0.0485101		4.88281e-07	0.0146367	0.067097		4.88281e-07	0.0123779	0.070292
1.95313e-07	0.0569598	0.0340773		9.76563e-07	-0.0182007	0.066859		9.76563e-07	0.042846	0.0702232
3.90625e-07	0.091318	0.114759		1.95313e-06	0.11976	0.0218267		1.95313e-06	0.0630415	0.0422388
7.8125e-07	0.29362	0.0949596		3.90625e-06	0.274978	0.061475		3.90625e-06	0.0660063	0.120594
1.5625e-06	0.377268	0.112141		7.8125e-06	0.176898	0.124193		7.8125e-06	0.140616	0.0724945
3.125e-06	0.462949	0.0922241		1.5625e-05	0.33698	0.0937649		1.5625e-05	0.229943	0.0437491
6.25e-06	0.561372	0.130753		3.125e-05	0.38212	0.0688583		3.125e-05	0.296543	0.127434
1.25e-05	0.704852	0.101927		6.25e-05	0.621222	0.096513		6.25e-05	0.341806	0.0381546
2.5e-05	0.759741	0.100395		0.000125	0.667877	0.0737809		0.000125	0.459802	0.0436259
5e-05	0.929672	0.053707		0.00025	0.747637	0.115384		0.00025	0.633056	0.118631
0.0001	0.958615	0.132429		0.0005	0.926621	0.138662		0.0005	0.784909	0.0910182
0.0002	1.12972	0.102383		0.001	1.09375	0.0274077		0.001	0.981581	0.140306

## Sheet: Fit-Values
Dose	WT	FractionBound		Dose	R611E	FractionBound		Dose	R614E	FractionBound
0.000186607	913.556	0.980519		0.000933033	913.651	0.957741		0.000933033	912.103	0.893422
0.00017411	913.565	0.97915		0.000870551	913.674	0.954844		0.000870551	912.165	0.886639
0.00016245	913.575	0.977686		0.000812252	913.698	0.95176		0.000812252	912.232	0.879483
0.000151572	913.585	0.976122		0.000757858	913.725	0.948475		0.000757858	912.301	0.871941
0.000141421	913.595	0.974452		0.000707107	913.752	0.944981		0.000707107	912.375	0.863999
0.000131951	913.607	0.972667		0.000659754	913.782	0.941263		0.000659754	912.452	0.855646
0.000123114	913.619	0.970762		0.000615572	913.813	0.937312		0.000615572	912.533	0.846872
0.00011487	913.632	0.968729		0.000574349	913.847	0.933113		0.000574349	912.618	0.837665
0.000107177	913.646	0.966558		0.000535887	913.882	0.928654		0.000535887	912.708	0.828017
0.0001	913.661	0.964243		0.0005	913.92	0.923923		0.0005	912.801	0.81792
9.33033e-05	913.677	0.961773		0.000466516	913.96	0.918905		0.000466516	912.899	0.807368
8.70551e-05	913.693	0.95914		0.000435275	914.002	0.913587		0.000435275	913	0.796357
8.12252e-05	913.711	0.956334		0.000406126	914.047	0.907955		0.000406126	913.107	0.784884
7.57858e-05	913.731	0.953344		0.000378929	914.094	0.901995		0.000378929	913.217	0.772949
7.07107e-05	913.751	0.950161		0.000353553	914.144	0.895694		0.000353553	913.332	0.760553
6.59754e-05	913.773	0.946772		0.000329877	914.197	0.889038		0.000329877	913.451	0.747702
6.15572e-05	913.796	0.943166		0.000307786	914.253	0.882012		0.000307786	913.574	0.734403
5.74349e-05	913.82	0.939331		0.000287175	914.312	0.874605		0.000287175	913.701	0.720663
5.35887e-05	913.847	0.935255		0.000267943	914.374	0.866802		0.000267943	913.832	0.706497
5e-05	913.874	0.930926		0.00025	914.439	0.858593		0.00025	913.966	0.69192
4.66516e-05	913.904	0.926329		0.000233258	914.508	0.849965		0.000233258	914.105	0.67695
4.35275e-05	913.935	0.921452		0.000217638	914.58	0.840908		0.000217638	914.247	0.661608
4.06126e-05	913.968	0.916281		0.000203063	914.655	0.831413		0.000203063	914.392	0.645919
3.78929e-05	914.003	0.910802		0.000189465	914.734	0.821471		0.000189465	914.54	0.629909
3.53553e-05	914.041	0.905001		0.000176777	914.817	0.811077		0.000176777	914.691	0.613608
3.29877e-05	914.08	0.898865		0.000164938	914.903	0.800224		0.000164938	914.844	0.597048
3.07786e-05	914.121	0.892379		0.000153893	914.993	0.78891		0.000153893	914.999	0.580264
2.87175e-05	914.165	0.885529		0.000143587	915.086	0.777133		0.000143587	915.156	0.563293
2.67943e-05	914.212	0.878303		0.000133972	915.184	0.764895		0.000133972	915.315	0.546172
2.5e-05	914.261	0.870686		0.000125	915.285	0.752199		0.000125	915.474	0.528941
2.33258e-05	914.312	0.862666		0.000116629	915.389	0.739052		0.000116629	915.634	0.51164
2.17638e-05	914.366	0.854232		0.000108819	915.497	0.725461		0.000108819	915.794	0.494312
2.03063e-05	914.423	0.845372		0.000101532	915.609	0.711439		0.000101532	915.955	0.476997
1.89465e-05	914.482	0.836075		9.47323e-05	915.723	0.697		9.47323e-05	916.114	0.459738
1.76777e-05	914.545	0.826334		8.83883e-05	915.841	0.68216		8.83883e-05	916.273	0.442574
1.64938e-05	914.61	0.81614		8.24692e-05	915.962	0.666942		8.24692e-05	916.43	0.425547
1.53893e-05	914.678	0.805488		7.69465e-05	916.086	0.651366		7.69465e-05	916.586	0.408694
1.43587e-05	914.75	0.794373		7.17936e-05	916.212	0.635461		7.17936e-05	916.74	0.392054
1.33972e-05	914.824	0.782794		6.69858e-05	916.341	0.619254		6.69858e-05	916.892	0.37566
1.25e-05	914.901	0.770749		6.25e-05	916.472	0.602777		6.25e-05	917.041	0.359547
1.16629e-05	914.981	0.758241		5.83146e-05	916.605	0.586063		5.83146e-05	917.187	0.343744
1.08819e-05	915.064	0.745276		5.44094e-05	916.739	0.569148		5.44094e-05	917.33	0.32828
1.01532e-05	915.15	0.731859		5.07658e-05	916.875	0.552071		5.07658e-05	917.47	0.313179
9.47323e-06	915.239	0.718003		4.73661e-05	917.012	0.53487		4.73661e-05	917.606	0.298465
8.83883e-06	915.331	0.703719		4.41942e-05	917.149	0.517585		4.41942e-05	917.738	0.284156
8.24692e-06	915.425	0.689023		4.12346e-05	917.287	0.500259		4.12346e-05	917.867	0.270269
7.69465e-06	915.522	0.673936		3.84733e-05	917.425	0.482931		3.84733e-05	917.991	0.256817
7.17936e-06	915.621	0.658478		3.58968e-05	917.562	0.465645		3.58968e-05	918.111	0.24381
6.69858e-06	915.722	0.642674		3.34929e-05	917.699	0.448441		3.34929e-05	918.228	0.231258
6.25e-06	915.826	0.626554		3.125e-05	917.835	0.431359		3.125e-05	918.339	0.219165
5.83146e-06	915.931	0.610146		2.91573e-05	917.969	0.414439		2.91573e-05	918.447	0.207533
5.44094e-06	916.038	0.593484		2.72047e-05	918.102	0.397719		2.72047e-05	918.55	0.196363
5.07658e-06	916.146	0.576603		2.53829e-05	918.233	0.381234		2.53829e-05	918.649	0.185654
4.73661e-06	916.255	0.559542		2.36831e-05	918.362	0.365019		2.36831e-05	918.744	0.175401
4.41942e-06	916.365	0.542337		2.20971e-05	918.488	0.349104		2.20971e-05	918.835	0.1656
4.12346e-06	916.476	0.525031		2.06173e-05	918.612	0.333518		2.06173e-05	918.921	0.156242
3.84733e-06	916.588	0.507665		1.92366e-05	918.733	0.318289		1.92366e-05	919.004	0.14732
3.58968e-06	916.699	0.49028		1.79484e-05	918.851	0.303438		1.79484e-05	919.083	0.138824
3.34929e-06	916.81	0.472918		1.67465e-05	918.966	0.288986		1.67465e-05	919.157	0.130742
3.125e-06	916.921	0.455622		1.5625e-05	919.078	0.274951		1.5625e-05	919.228	0.123064
2.91573e-06	917.031	0.438433		1.45786e-05	919.186	0.261348		1.45786e-05	919.296	0.115776
2.72047e-06	917.141	0.421391		1.36024e-05	919.29	0.248187		1.36024e-05	919.36	0.108867
2.53829e-06	917.249	0.404534		1.26914e-05	919.391	0.235477		1.26914e-05	919.42	0.102322
2.36831e-06	917.355	0.387901		1.18415e-05	919.489	0.223226		1.18415e-05	919.478	0.0961283
2.20971e-06	917.46	0.371525		1.10485e-05	919.582	0.211435		1.10485e-05	919.532	0.0902718
2.06173e-06	917.563	0.355441		1.03087e-05	919.672	0.200107		1.03087e-05	919.583	0.0847387
1.92366e-06	917.665	0.339677		9.61832e-06	919.759	0.189241		9.61832e-06	919.631	0.079515
1.79484e-06	917.763	0.324262		8.97421e-06	919.842	0.178832		8.97421e-06	919.677	0.0745872
1.67465e-06	917.86	0.30922		8.37323e-06	919.921	0.168877		8.37323e-06	919.72	0.0699415
1.5625e-06	917.954	0.294572		7.8125e-06	919.996	0.159369		7.8125e-06	919.76	0.0655647
1.45786e-06	918.045	0.280338		7.28932e-06	920.068	0.150299		7.28932e-06	919.798	0.0614437
1.36024e-06	918.133	0.266533		6.80118e-06	920.137	0.141658		6.80118e-06	919.834	0.0575658
1.26914e-06	918.219	0.25317		6.34572e-06	920.202	0.133437		6.34572e-06	919.868	0.0539185
1.18415e-06	918.302	0.240258		5.92077e-06	920.264	0.125622		5.92077e-06	919.9	0.05049
1.10485e-06	918.382	0.227805		5.52427e-06	920.323	0.118203		5.52427e-06	919.929	0.0472686
1.03087e-06	918.459	0.215815		5.15433e-06	920.379	0.111167		5.15433e-06	919.957	0.0442431
9.61832e-07	918.532	0.204291		4.80916e-06	920.432	0.104499		4.80916e-06	919.984	0.0414029
8.97421e-07	918.603	0.193231		4.4871e-06	920.483	0.0981878		4.4871e-06	920.008	0.0387377
8.37323e-07	918.671	0.182633		4.18662e-06	920.53	0.0922182		4.18662e-06	920.032	0.0362375
7.8125e-07	918.736	0.172493		3.90625e-06	920.575	0.0865768		3.90625e-06	920.053	0.033893
7.28932e-07	918.798	0.162805		3.64466e-06	920.617	0.0812496		3.64466e-06	920.074	0.0316952
6.80118e-07	918.858	0.153561		3.40059e-06	920.657	0.0762228		3.40059e-06	920.093	0.0296355
6.34572e-07	918.914	0.144752		3.17286e-06	920.695	0.0714829		3.17286e-06	920.11	0.0277059
5.92077e-07	918.968	0.136367		2.96038e-06	920.73	0.0670164		2.96038e-06	920.127	0.0258985
5.52427e-07	919.019	0.128396		2.76214e-06	920.764	0.0628101		2.76214e-06	920.143	0.0242062
5.15433e-07	919.067	0.120826		2.57716e-06	920.795	0.0588512		2.57716e-06	920.157	0.0226218
4.80916e-07	919.114	0.113644		2.40458e-06	920.825	0.0551271		2.40458e-06	920.171	0.0211389
4.4871e-07	919.157	0.106838		2.24355e-06	920.853	0.0516258		2.24355e-06	920.184	0.0197512
4.18662e-07	919.198	0.100394		2.09331e-06	920.879	0.0483355		2.09331e-06	920.196	0.0184529
3.90625e-07	919.238	0.0942982		1.95312e-06	920.903	0.0452449		1.95312e-06	920.207	0.0172385
3.64466e-07	919.274	0.0885363		1.82233e-06	920.926	0.0423431		1.82233e-06	920.218	0.0161027
3.40059e-07	919.309	0.0830945		1.70029e-06	920.948	0.0396198		1.70029e-06	920.228	0.0150405
3.17286e-07	919.342	0.0779588		1.58643e-06	920.968	0.0370648		1.58643e-06	920.237	0.0140475
2.96038e-07	919.373	0.0731155		1.48019e-06	920.987	0.0346686		1.48019e-06	920.245	0.0131191
2.76214e-07	919.403	0.068551		1.38107e-06	921.005	0.0324221		1.38107e-06	920.253	0.0122513
2.57716e-07	919.43	0.0642518		1.28858e-06	921.022	0.0303167		1.28858e-06	920.261	0.0114402
2.40458e-07	919.456	0.0602051		1.20229e-06	921.038	0.0283439		1.20229e-06	920.268	0.0106823
2.24355e-07	919.481	0.056398		1.12178e-06	921.052	0.0264961		1.12178e-06	920.274	0.00997407
2.09331e-07	919.503	0.0528183		1.04665e-06	921.066	0.0247656		1.04665e-06	920.281	0.00931235
1.95313e-07	919.525	0.0494541		9.76562e-07	921.079	0.0231455		9.76562e-07	920.286	0.00869415
1.82233e-07	919.545	0.0462937		9.11165e-07	921.091	0.021629		9.11165e-07	920.292	0.00811666
1.70029e-07	919.564	0.0433263		8.50147e-07	921.102	0.0202098		8.50147e-07	920.297	0.00757722
1.58643e-07	919.582	0.040541		7.93215e-07	921.113	0.0188819		7.93215e-07	920.301	0.00707339
1.48019e-07	919.599	0.0379278		7.40096e-07	921.123	0.0176397		7.40096e-07	920.306	0.00660283
1.38107e-07	919.615	0.0354769		6.90534e-07	921.132	0.0164779		6.90534e-07	920.31	0.00616338
1.28858e-07	919.629	0.033179		6.44291e-07	921.141	0.0153914		6.44291e-07	920.314	0.00575301
1.20229e-07	919.643	0.0310251		6.01145e-07	921.149	0.0143755		6.01145e-07	920.317	0.00536982
1.12178e-07	919.656	0.029007		5.60888e-07	921.156	0.0134257		5.60888e-07	920.32	0.00501202
1.04665e-07	919.668	0.0271165		5.23327e-07	921.163	0.0125379		5.23327e-07	920.323	0.00467795
9.76563e-08	919.68	0.025346		4.88281e-07	921.17	0.0117081		4.88281e-07	920.326	0.00436605
9.11165e-08	919.69	0.0236884		4.55583e-07	921.176	0.0109326		4.55583e-07	920.329	0.00407486
8.50147e-08	919.7	0.0221367		4.25074e-07	921.182	0.0102079		4.25074e-07	920.332	0.00380301
7.93215e-08	919.709	0.0206846		3.96608e-07	921.187	0.00953083		3.96608e-07	920.334	0.00354924
7.40096e-08	919.718	0.0193258		3.70048e-07	921.192	0.00889825		3.70048e-07	920.336	0.00331235
6.90534e-08	919.726	0.0180547		3.45267e-07	921.197	0.00830731		3.45267e-07	920.338	0.00309121
6.44291e-08	919.734	0.0168657		3.22145e-07	921.201	0.0077553		3.22145e-07	920.34	0.0028848
6.01145e-08	919.741	0.0157539		3.00572e-07	921.205	0.00723971		3.00572e-07	920.342	0.00269213
5.60888e-08	919.748	0.0147142		2.80444e-07	921.209	0.00675816		2.80444e-07	920.343	0.0025123
5.23327e-08	919.754	0.0137422		2.61663e-07	921.213	0.00630844		2.61663e-07	920.345	0.00234446
4.88281e-08	919.76	0.0128336		2.44141e-07	921.216	0.00588846		2.44141e-07	920.346	0.0021878
4.55583e-08	919.765	0.0119843		2.27791e-07	921.219	0.0054963		2.27791e-07	920.348	0.00204159
4.25074e-08	919.77	0.0111906		2.12537e-07	921.222	0.00513011		2.12537e-07	920.349	0.00190513
3.96608e-08	919.775	0.0104489		1.98304e-07	921.225	0.00478821		1.98304e-07	920.35	0.00177777
3.70048e-08	919.78	0.00975595		1.85024e-07	921.227	0.00446899		1.85024e-07	920.351	0.00165892
3.45267e-08	919.784	0.0091085		1.72633e-07	921.23	0.00417096		1.72633e-07	920.352	0.001548
3.22146e-08	919.788	0.00850365		1.61073e-07	921.232	0.00389273		1.61073e-07	920.353	0.00144448
3.00572e-08	919.791	0.00793865		1.50286e-07	921.234	0.00363299		1.50286e-07	920.354	0.00134788
2.80444e-08	919.795	0.00741091		1.40222e-07	921.236	0.00339052		1.40222e-07	920.355	0.00125773
2.61663e-08	919.798	0.00691801		1.30832e-07	921.238	0.00316419		1.30832e-07	920.356	0.0011736
2.44141e-08	919.801	0.00645768		1.2207e-07	921.239	0.00295292		1.2207e-07	920.357	0.0010951
2.27791e-08	919.803	0.0060278		1.13896e-07	921.241	0.00275571		1.13896e-07	920.357	0.00102184
2.12537e-08	919.806	0.00562638		1.06268e-07	921.242	0.00257164		1.06268e-07	920.358	0.000953472
1.98304e-08	919.808	0.00525155		9.91519e-08	921.244	0.00239984		9.91519e-08	920.359	0.000889677
1.85024e-08	919.811	0.00490157		9.2512e-08	921.245	0.00223949		9.2512e-08	920.359	0.000830148
1.72634e-08	919.813	0.00457481		8.63167e-08	921.246	0.00208983		8.63167e-08	920.36	0.000774598
1.61073e-08	919.815	0.00426974		8.05364e-08	921.247	0.00195015		8.05364e-08	920.36	0.000722763
1.50286e-08	919.817	0.00398493		7.51431e-08	921.248	0.0018198		7.51431e-08	920.36	0.000674395
1.40222e-08	919.818	0.00371905		7.0111e-08	921.249	0.00169814		7.0111e-08	920.361	0.000629261
1.30832e-08	919.82	0.00347085		6.54159e-08	921.25	0.0015846		6.54159e-08	920.361	0.000587146
1.2207e-08	919.821	0.00323916		6.10352e-08	921.251	0.00147864		6.10352e-08	920.362	0.000547848
1.13896e-08	919.823	0.00302289		5.69478e-08	921.252	0.00137975		5.69478e-08	920.362	0.000511179
1.06268e-08	919.824	0.00282102		5.31342e-08	921.253	0.00128748		5.31342e-08	920.362	0.000476963
9.91519e-09	919.825	0.0026326		4.9576e-08	921.253	0.00120136		4.9576e-08	920.363	0.000445037
9.2512e-09	919.826	0.00245673		4.6256e-08	921.254	0.001121		4.6256e-08	920.363	0.000415246
8.63168e-09	919.827	0.00229258		4.31584e-08	921.255	0.00104601		4.31584e-08	920.363	0.000387449
8.05364e-09	919.828	0.00213938		4.02682e-08	921.255	0.000976028		4.02682e-08	920.363	0.000361512
7.51431e-09	919.829	0.00199639		3.75715e-08	921.256	0.000910726		3.75715e-08	920.364	0.000337311
7.0111e-09	919.83	0.00186294		3.50555e-08	921.256	0.000849789		3.50555e-08	920.364	0.000314729
6.54159e-09	919.831	0.0017384		3.27079e-08	921.257	0.000792926		3.27079e-08	920.364	0.000293659
6.10352e-09	919.832	0.00162217		3.05176e-08	921.257	0.000739865		3.05176e-08	920.364	0.000273999
