# Supplementary material for: Structural basis of ALC1/CHD1L autoinhibition and the mechanism of activation by the nucleosome
Source: Nat Commun. 2021 Jul 1;12:4057. doi: 10.1038/s41467-021-24320-4 (PMC8249414; doi:10.1038/s41467-021-24320-4)
Supplement: Supplementary file 4 — Source Data [file 41467_2021_24320_MOESM4_ESM.zip › source data/Figure 5f.xlsx]

## Sheet: Sheet1
time [s]	Blank-1	Blank-2	Blank-3	R260M-basaL-1	R260M-basal-2	R260M-basal-3	R260M-DNA-1	R260M-DNA-2	R260M-DNA-3	R260M-DNA+PARP1-1	R260M-DNA+PARP1-2	R260M-DNA+PARP1-3	WT-basal-1	WT-basal-2	WT-basal-3	WT-DNA-1	WT-DNA-2	WT-DNA-3	WT-DNA+PARP1-1	WT-DNA+PARP1-2	WT-DNA+PARP1-3	R319Q-basal-1	R319Q-basal-2	R319Q-basal-3	R319Q-DNA-1	R319Q-DNA-2	R319Q-DNA-3	R319Q-DNA+PARP1-1	R319Q-DNA+PARP1-2	R319Q-DNA+PARP1-3	R457H-basal-1	R457H-basal-2	R457H-basal-3	R457H-DNA-1	R457H-DNA-2	R457H-DNA-3	R457H-DNA+PARP1-1	R457H-DNA+PARP1-2	R457H-DNA+PARP1-3
0	0.397888	0.382363	0.388166	0.419657	0.386368	0.392335	0.400064	0.406157	0.401271	0.431651	0.441306	0.451858	0.394062	0.396378	0.39923	0.390467	0.394626	0.393601	0.474196	0.490029	0.487203	0.390777	0.410105	0.394307	0.398303	0.394807	0.392036	0.441852	0.450258	0.447824	0.40755	0.410169	0.394646	0.385183	0.389144	0.38725	0.411672	0.420889	0.423155
13.67	0.397482	0.388115	0.388942	0.419343	0.385719	0.392218	0.399956	0.406605	0.401632	0.437899	0.447209	0.458272	0.394796	0.396896	0.4017	0.391462	0.395834	0.393896	0.487503	0.503902	0.501324	0.391316	0.410217	0.395237	0.398738	0.395235	0.392376	0.450221	0.459142	0.456321	0.407725	0.410686	0.395281	0.385965	0.389925	0.387582	0.41237	0.421587	0.424092
27.33	0.397979	0.38677	0.391201	0.419597	0.385871	0.392216	0.400325	0.407351	0.40192	0.444033	0.453578	0.464756	0.394956	0.39639	0.399203	0.392552	0.396738	0.394615	0.501328	0.517399	0.515377	0.391562	0.410479	0.395452	0.399098	0.395882	0.392727	0.45856	0.46756	0.465129	0.407437	0.410796	0.395695	0.38644	0.390539	0.387835	0.413116	0.422069	0.424999
41	0.398105	0.385713	0.392632	0.419973	0.386056	0.392603	0.400806	0.407869	0.402553	0.450588	0.45965	0.472337	0.395047	0.396454	0.399469	0.39345	0.397743	0.395574	0.515053	0.530895	0.529118	0.39135	0.410888	0.395664	0.399471	0.3963	0.392965	0.466773	0.475655	0.473613	0.407273	0.410164	0.395933	0.386504	0.39075	0.388009	0.41366	0.422476	0.425928
54.67	0.398205	0.389107	0.391625	0.419445	0.386374	0.392143	0.400836	0.407987	0.403141	0.456496	0.465445	0.479106	0.394984	0.396544	0.399545	0.394233	0.398508	0.396226	0.528451	0.543541	0.542319	0.391311	0.410377	0.3952	0.399699	0.396755	0.393545	0.474836	0.484274	0.481591	0.406558	0.410515	0.396098	0.38652	0.390774	0.388161	0.413983	0.422941	0.425453
68.34	0.3983	0.384095	0.389565	0.419605	0.386613	0.392331	0.401537	0.407745	0.403253	0.462174	0.471481	0.487117	0.394514	0.396614	0.399689	0.395072	0.399282	0.396803	0.541301	0.556117	0.555275	0.391741	0.410604	0.395399	0.39993	0.397207	0.39403	0.482894	0.492109	0.48962	0.406413	0.410298	0.396231	0.38667	0.391059	0.38824	0.414353	0.423281	0.425872
82.01	0.398573	0.382832	0.387916	0.41973	0.386285	0.393435	0.401983	0.409128	0.403583	0.468117	0.477652	0.494905	0.395112	0.39651	0.399767	0.395875	0.400063	0.397497	0.554046	0.568044	0.567679	0.391256	0.410626	0.395564	0.400566	0.397563	0.3943	0.490833	0.500181	0.49751	0.406316	0.409886	0.396207	0.386788	0.391223	0.388217	0.414692	0.42359	0.426673
95.68	0.39877	0.382844	0.387753	0.419362	0.38629	0.393087	0.40172	0.409175	0.404048	0.474375	0.483562	0.502183	0.394778	0.39652	0.399711	0.396785	0.400765	0.398184	0.566685	0.580496	0.580073	0.392099	0.410436	0.396351	0.400897	0.398016	0.394757	0.498827	0.508449	0.505332	0.406119	0.410037	0.396222	0.386669	0.39126	0.388626	0.415187	0.424065	0.426676
109.35	0.39906	0.382855	0.387704	0.418825	0.386668	0.392541	0.402835	0.408281	0.404641	0.480323	0.489931	0.509823	0.394956	0.396857	0.399826	0.397267	0.401683	0.398871	0.579134	0.592628	0.592381	0.391991	0.410675	0.396183	0.401416	0.398286	0.395027	0.506779	0.516295	0.513046	0.406646	0.410228	0.396411	0.386799	0.391409	0.388728	0.415793	0.424509	0.426781
123.01	0.398824	0.382934	0.387607	0.419345	0.386465	0.392579	0.402723	0.408807	0.404693	0.486249	0.495795	0.517398	0.395544	0.396775	0.400142	0.39819	0.402398	0.39954	0.591234	0.603975	0.604319	0.39183	0.410877	0.396546	0.401835	0.398742	0.395449	0.514541	0.524433	0.520881	0.406369	0.410423	0.396418	0.386741	0.391507	0.388752	0.416244	0.424898	0.427628
136.68	0.399113	0.383042	0.387767	0.419169	0.386595	0.393254	0.402903	0.408572	0.405242	0.492112	0.501556	0.523365	0.395248	0.396839	0.400076	0.398706	0.403228	0.400283	0.603046	0.6156	0.615574	0.391862	0.41125	0.396673	0.402289	0.399191	0.395801	0.52213	0.532183	0.528519	0.406416	0.41086	0.396495	0.386874	0.391701	0.38889	0.416568	0.425102	0.427815
150.35	0.399268	0.383113	0.38752	0.419081	0.386962	0.39258	0.403541	0.409036	0.40549	0.49813	0.507517	0.52872	0.395396	0.397104	0.400147	0.399202	0.403834	0.401085	0.614496	0.626651	0.627078	0.391715	0.411356	0.39636	0.402684	0.39971	0.396231	0.529812	0.539817	0.535975	0.405993	0.410683	0.397094	0.386987	0.391826	0.388925	0.416733	0.425697	0.428528
164.02	0.399428	0.383369	0.387742	0.418771	0.386938	0.392057	0.404239	0.408043	0.405897	0.50427	0.513581	0.534324	0.395597	0.397211	0.400202	0.400161	0.404696	0.401884	0.625915	0.637814	0.638378	0.391807	0.411249	0.396354	0.403253	0.400207	0.396548	0.537461	0.5477	0.543565	0.40644	0.410924	0.396804	0.387181	0.391938	0.389042	0.417205	0.426017	0.429053
177.68	0.399517	0.383573	0.388336	0.418763	0.386735	0.393429	0.403878	0.409819	0.406085	0.509904	0.519574	0.540004	0.395822	0.397354	0.400515	0.401233	0.405564	0.402592	0.636975	0.648893	0.649013	0.391831	0.41151	0.396579	0.403722	0.400559	0.397002	0.544992	0.555504	0.55128	0.406384	0.410894	0.396872	0.387108	0.392103	0.38922	0.417555	0.426681	0.429543
191.35	0.39957	0.383574	0.388172	0.418974	0.386944	0.393376	0.404411	0.410735	0.406342	0.515959	0.52543	0.544603	0.39571	0.397479	0.40076	0.402066	0.406361	0.403241	0.648073	0.659448	0.659806	0.39228	0.411749	0.396861	0.403981	0.400887	0.397442	0.552314	0.563389	0.558523	0.406603	0.41066	0.396903	0.387159	0.392041	0.389405	0.418269	0.427144	0.430015
205.01	0.399759	0.383576	0.388595	0.418808	0.386935	0.392488	0.404831	0.409638	0.406398	0.521577	0.531264	0.548831	0.395686	0.397608	0.401006	0.40259	0.407307	0.404183	0.658713	0.669828	0.670202	0.392191	0.412069	0.396978	0.404391	0.4013	0.397874	0.559749	0.570748	0.566006	0.406466	0.410865	0.397045	0.387266	0.392152	0.389618	0.41869	0.42763	0.430271
218.68	0.399874	0.38389	0.388775	0.418799	0.387277	0.393011	0.404692	0.410195	0.406766	0.52754	0.537116	0.552218	0.395669	0.397842	0.401039	0.403146	0.407898	0.404877	0.668958	0.679766	0.680213	0.39273	0.412103	0.396143	0.404796	0.401732	0.398157	0.566967	0.578275	0.573318	0.406242	0.410906	0.397159	0.38727	0.392406	0.389639	0.419051	0.42794	0.430804
232.35	0.400016	0.384016	0.388973	0.418517	0.387188	0.393918	0.40549	0.409785	0.407103	0.533496	0.543029	0.556766	0.396131	0.397711	0.401074	0.403918	0.408816	0.405604	0.678935	0.689951	0.690205	0.39247	0.412042	0.396799	0.405312	0.402108	0.398543	0.574268	0.585686	0.580443	0.40647	0.411153	0.397183	0.3874	0.392442	0.389752	0.419667	0.428614	0.431458
246.02	0.400074	0.383987	0.388861	0.418919	0.387201	0.39313	0.405215	0.411163	0.407355	0.53912	0.548665	0.561378	0.396544	0.39773	0.401279	0.40478	0.40937	0.406295	0.688681	0.699319	0.70002	0.392195	0.412271	0.396898	0.405806	0.402621	0.398957	0.581345	0.592997	0.587564	0.406666	0.411355	0.397378	0.387567	0.392642	0.389868	0.420369	0.428987	0.431786
259.69	0.400376	0.38425	0.389413	0.418661	0.387398	0.392797	0.405848	0.410164	0.407691	0.544824	0.554565	0.56659	0.396338	0.397975	0.401538	0.405426	0.410247	0.407035	0.698529	0.708777	0.709431	0.392044	0.412199	0.396827	0.406299	0.402984	0.399443	0.588365	0.600437	0.59477	0.406298	0.411567	0.397505	0.387724	0.392781	0.390118	0.420557	0.429429	0.432223
273.35	0.400409	0.384504	0.389661	0.41909	0.38744	0.393365	0.406641	0.410672	0.407951	0.550666	0.560205	0.572311	0.396451	0.398163	0.40166	0.405962	0.411143	0.407784	0.708262	0.717855	0.718927	0.392126	0.412279	0.396851	0.406617	0.40346	0.399699	0.595386	0.607448	0.601663	0.406963	0.411459	0.397528	0.387748	0.392919	0.390056	0.420892	0.429824	0.432727
287.03	0.40042	0.384928	0.38957	0.419067	0.38731	0.394134	0.40641	0.412498	0.408139	0.555913	0.565924	0.57806	0.396704	0.398099	0.401676	0.40709	0.411831	0.408469	0.716689	0.726911	0.728045	0.392251	0.41264	0.396957	0.407025	0.403789	0.400185	0.602276	0.614608	0.608542	0.40671	0.411612	0.398243	0.387759	0.392922	0.390173	0.421747	0.430367	0.433119
300.69	0.400554	0.384586	0.38982	0.418627	0.387398	0.39329	0.406682	0.412038	0.408384	0.561548	0.5716	0.583786	0.39641	0.398187	0.401775	0.407873	0.412609	0.408979	0.725445	0.735543	0.736466	0.392467	0.41263	0.397398	0.407538	0.404193	0.400455	0.60926	0.621803	0.615649	0.406861	0.411572	0.397679	0.387813	0.393019	0.390312	0.421866	0.430835	0.433149
314.36	0.400486	0.38557	0.390123	0.4186	0.388093	0.393658	0.40668	0.411617	0.40871	0.567011	0.577045	0.589431	0.396391	0.398305	0.401885	0.408041	0.413248	0.409874	0.734033	0.743729	0.744969	0.393045	0.412781	0.39655	0.407665	0.404698	0.400707	0.616097	0.62874	0.622439	0.406647	0.411401	0.397864	0.387782	0.393095	0.390284	0.422357	0.431126	0.433761
328.03	0.400668	0.386021	0.389702	0.418112	0.38764	0.394832	0.407424	0.410667	0.409039	0.572511	0.582609	0.59546	0.396417	0.398206	0.401861	0.408918	0.414022	0.410553	0.742294	0.751927	0.753642	0.392803	0.412657	0.396977	0.40815	0.405042	0.401008	0.622807	0.635611	0.62893	0.406926	0.411499	0.397799	0.387787	0.393173	0.390324	0.422661	0.431478	0.434012
341.7	0.40073	0.386384	0.38975	0.418008	0.387468	0.394847	0.406988	0.411061	0.4092	0.578056	0.588593	0.60097	0.396542	0.398356	0.402101	0.409773	0.414689	0.411154	0.750444	0.760156	0.761477	0.392838	0.412783	0.39717	0.408502	0.405434	0.401457	0.629154	0.642553	0.635646	0.406735	0.411578	0.397947	0.387882	0.393225	0.390402	0.423014	0.431858	0.434769
355.37	0.4006	0.385631	0.389995	0.418195	0.387659	0.393891	0.406298	0.412129	0.409228	0.583407	0.593924	0.606696	0.396583	0.39832	0.402242	0.410254	0.415426	0.41177	0.758457	0.767464	0.769403	0.3929	0.412928	0.397397	0.408917	0.40575	0.401768	0.635769	0.649307	0.642237	0.406743	0.411603	0.398003	0.38804	0.393354	0.390432	0.423658	0.432236	0.434848
369.04	0.400631	0.385247	0.390295	0.418171	0.387533	0.393502	0.406875	0.412277	0.409531	0.588773	0.599413	0.612159	0.396391	0.39856	0.402466	0.410947	0.416215	0.412446	0.766192	0.774851	0.776801	0.392842	0.412924	0.397306	0.409231	0.40621	0.402333	0.642272	0.656229	0.649167	0.406697	0.411575	0.398003	0.388018	0.393355	0.39062	0.424024	0.432578	0.435082
382.7	0.400636	0.385209	0.390583	0.418004	0.38782	0.39481	0.406776	0.411775	0.409899	0.594143	0.604787	0.617758	0.396536	0.398665	0.40221	0.411262	0.417105	0.413261	0.773198	0.781994	0.784025	0.392682	0.413394	0.397244	0.409823	0.406533	0.402446	0.648625	0.662772	0.65526	0.407122	0.411919	0.398004	0.387999	0.393427	0.390586	0.424252	0.432879	0.436041
396.37	0.400747	0.384795	0.390218	0.41811	0.387632	0.394093	0.407813	0.412135	0.410202	0.599128	0.610415	0.622952	0.396635	0.398601	0.402627	0.412237	0.417589	0.413981	0.780272	0.789163	0.791163	0.392709	0.412995	0.397291	0.410268	0.406872	0.402914	0.65488	0.669072	0.661448	0.407086	0.41201	0.397983	0.38797	0.393469	0.390613	0.424433	0.433363	0.436334
410.04	0.400988	0.384742	0.390478	0.418032	0.387616	0.393427	0.407878	0.412399	0.410429	0.604529	0.615679	0.628325	0.396732	0.398545	0.402553	0.412899	0.418361	0.414607	0.787377	0.795833	0.798228	0.392531	0.413129	0.397086	0.410501	0.407173	0.40316	0.661085	0.675328	0.667871	0.406667	0.411849	0.398272	0.388157	0.393533	0.390675	0.424913	0.433516	0.436471
423.71	0.400616	0.384509	0.390785	0.417624	0.387507	0.39338	0.408187	0.413179	0.410498	0.609988	0.621394	0.633902	0.396734	0.398707	0.402528	0.413698	0.418958	0.41528	0.794287	0.802306	0.804902	0.392589	0.413104	0.397044	0.410886	0.407638	0.403514	0.667303	0.681796	0.674211	0.406415	0.411825	0.39819	0.388163	0.393515	0.390687	0.425444	0.433815	0.436758
437.37	0.400706	0.384424	0.39068	0.417923	0.387632	0.394816	0.408387	0.413095	0.410549	0.615013	0.626635	0.639404	0.39668	0.398842	0.402586	0.41409	0.419948	0.415952	0.800386	0.808971	0.81118	0.392692	0.413591	0.397072	0.411121	0.40791	0.403892	0.673345	0.68813	0.680615	0.406444	0.411562	0.398218	0.388203	0.393621	0.390776	0.425654	0.434164	0.437163
451.04	0.400992	0.38464	0.390905	0.417604	0.387852	0.394073	0.40771	0.414039	0.410833	0.620168	0.631677	0.644838	0.396882	0.399098	0.402606	0.414939	0.420402	0.416623	0.806772	0.81466	0.817774	0.392726	0.413696	0.39715	0.411587	0.408332	0.404125	0.679689	0.694655	0.686529	0.406619	0.411684	0.39824	0.388115	0.393641	0.390768	0.426013	0.434486	0.437379
464.71	0.400878	0.38456	0.390716	0.417548	0.387681	0.393828	0.408281	0.413643	0.411011	0.625206	0.637073	0.65026	0.396963	0.398881	0.402707	0.415788	0.421215	0.417121	0.812509	0.820827	0.823626	0.392709	0.4135	0.397117	0.411938	0.40851	0.404444	0.685303	0.700699	0.69271	0.406801	0.41161	0.398188	0.388111	0.393634	0.390895	0.426616	0.434813	0.437789
478.38	0.400697	0.384545	0.390177	0.417524	0.387696	0.393841	0.407923	0.413799	0.411088	0.630296	0.642249	0.655422	0.396716	0.398973	0.402736	0.416499	0.421808	0.417874	0.81805	0.82625	0.829274	0.392771	0.413141	0.397546	0.412212	0.408903	0.404759	0.691245	0.707064	0.698487	0.40654	0.411696	0.398304	0.388174	0.393662	0.390968	0.42678	0.435167	0.438218
492.05	0.400885	0.384561	0.38968	0.417642	0.387773	0.394329	0.408296	0.413536	0.411277	0.635434	0.647388	0.660605	0.397086	0.399112	0.40275	0.416525	0.42271	0.418635	0.823745	0.831543	0.834779	0.392698	0.413102	0.396903	0.412698	0.409337	0.405121	0.697037	0.712762	0.704343	0.406386	0.412027	0.398393	0.388234	0.393783	0.390936	0.427124	0.435566	0.438473
505.72	0.400934	0.38471	0.389681	0.417303	0.387622	0.393772	0.408802	0.41372	0.41155	0.6406	0.652565	0.66589	0.397074	0.398957	0.402924	0.417542	0.423209	0.419319	0.828977	0.836706	0.840126	0.392897	0.412981	0.397452	0.413174	0.409755	0.405455	0.702779	0.718688	0.71001	0.406705	0.411942	0.398403	0.388298	0.393716	0.390987	0.427516	0.436017	0.438879
519.39	0.401014	0.384601	0.389676	0.417278	0.387657	0.394122	0.408339	0.414597	0.411938	0.645609	0.657925	0.670922	0.39713	0.398912	0.402994	0.418456	0.423991	0.419836	0.834006	0.841817	0.845221	0.392908	0.413119	0.397312	0.413378	0.410106	0.405763	0.708466	0.724542	0.715694	0.406483	0.411888	0.398472	0.388331	0.393755	0.391063	0.427972	0.436384	0.439133
533.06	0.401015	0.384602	0.389468	0.417246	0.387643	0.394272	0.408181	0.414487	0.412029	0.650385	0.663005	0.675941	0.397006	0.398987	0.403073	0.419074	0.424766	0.420639	0.839011	0.846695	0.850129	0.392964	0.413115	0.397181	0.413728	0.410442	0.406141	0.71402	0.730285	0.721376	0.406366	0.411858	0.398479	0.388295	0.39384	0.391077	0.428303	0.436642	0.439452
546.73	0.401037	0.384541	0.389566	0.417163	0.38768	0.394301	0.40815	0.414641	0.41225	0.655378	0.668227	0.680866	0.396974	0.399306	0.40305	0.419503	0.425365	0.421236	0.843499	0.851459	0.854795	0.39324	0.413242	0.397413	0.413995	0.410742	0.406427	0.719507	0.736149	0.727157	0.406452	0.411811	0.398449	0.388349	0.393892	0.391161	0.4287	0.436909	0.440117
560.39	0.401111	0.384656	0.389621	0.41739	0.387844	0.393801	0.408469	0.414735	0.412614	0.660352	0.673129	0.685833	0.397131	0.399232	0.403068	0.419908	0.426016	0.422004	0.848129	0.855455	0.859634	0.393499	0.413263	0.396852	0.414552	0.411171	0.406697	0.725088	0.741796	0.73253	0.406506	0.41195	0.398615	0.388433	0.394001	0.391062	0.428998	0.437344	0.44058
574.06	0.401197	0.384776	0.389708	0.417218	0.38788	0.393977	0.408684	0.414317	0.412495	0.665359	0.677988	0.690888	0.397255	0.399363	0.403079	0.421096	0.426751	0.42266	0.852185	0.859829	0.863875	0.393256	0.413192	0.397193	0.414781	0.411413	0.407178	0.730187	0.747617	0.738143	0.406644	0.412191	0.398496	0.388365	0.393937	0.3912	0.429321	0.437733	0.440506
587.73	0.40108	0.384651	0.389431	0.417376	0.387856	0.394374	0.408753	0.414719	0.412871	0.669959	0.682867	0.695705	0.397118	0.399386	0.403269	0.421854	0.427434	0.423357	0.856115	0.863974	0.867656	0.393185	0.413303	0.39732	0.415367	0.411795	0.407431	0.735365	0.752936	0.743564	0.406288	0.412131	0.39865	0.388373	0.394028	0.39139	0.429867	0.438095	0.441029
601.4	0.401053	0.384717	0.389975	0.417214	0.387958	0.393894	0.409435	0.414915	0.413232	0.674686	0.687684	0.700332	0.397366	0.399451	0.403091	0.421907	0.428157	0.424041	0.860435	0.867627	0.871793	0.393192	0.413501	0.396885	0.415749	0.412186	0.407789	0.740837	0.758225	0.748723	0.406043	0.412243	0.398717	0.388454	0.393977	0.391389	0.429959	0.438285	0.441641
615.07	0.401334	0.384803	0.389521	0.417235	0.387917	0.393472	0.410329	0.414931	0.413384	0.679517	0.692785	0.705323	0.397455	0.399324	0.403125	0.422957	0.428882	0.424712	0.86375	0.87175	0.875818	0.392936	0.41337	0.396962	0.416101	0.412632	0.408172	0.746085	0.763344	0.753847	0.406449	0.412375	0.398787	0.38855	0.394177	0.391392	0.430253	0.4388	0.441969
628.73	0.401148	0.3849	0.389648	0.41722	0.388045	0.393938	0.409909	0.415537	0.413413	0.684042	0.697588	0.71005	0.397749	0.399528	0.403269	0.423406	0.429703	0.425444	0.867201	0.87508	0.879718	0.393141	0.413186	0.397665	0.416445	0.412848	0.408519	0.751234	0.768914	0.759262	0.406411	0.412218	0.398775	0.388486	0.394157	0.3914	0.430711	0.4391	0.441996
642.4	0.401185	0.384798	0.389813	0.417306	0.387988	0.394366	0.409794	0.415972	0.413669	0.688595	0.702271	0.714826	0.397604	0.399573	0.403378	0.424403	0.430426	0.42601	0.870436	0.878803	0.882885	0.393046	0.41338	0.397685	0.416839	0.413179	0.408849	0.755777	0.773844	0.764042	0.406677	0.412214	0.398811	0.388555	0.394183	0.391526	0.431347	0.439565	0.442267
656.07	0.401176	0.384758	0.390048	0.417201	0.388078	0.393666	0.409617	0.416003	0.413918	0.693241	0.707139	0.719306	0.397462	0.399576	0.403346	0.424569	0.431113	0.426714	0.873458	0.881868	0.88608	0.393049	0.413458	0.39744	0.416989	0.413491	0.409042	0.760643	0.778831	0.768905	0.40648	0.41215	0.398771	0.388536	0.394125	0.391567	0.431635	0.439738	0.442901
669.74	0.401233	0.384702	0.39003	0.417174	0.38812	0.393779	0.40958	0.415774	0.414258	0.697748	0.71192	0.723913	0.397485	0.399676	0.403562	0.425373	0.431591	0.427431	0.876456	0.884692	0.889209	0.393345	0.413424	0.397511	0.41747	0.413873	0.409318	0.765483	0.783935	0.773814	0.405997	0.412191	0.398833	0.38848	0.394213	0.391532	0.431894	0.440029	0.44331
683.41	0.401133	0.384842	0.389424	0.416985	0.388023	0.393687	0.410165	0.415455	0.414142	0.702401	0.716446	0.728421	0.397597	0.399789	0.403486	0.426182	0.432296	0.428003	0.879104	0.887721	0.892498	0.393068	0.413135	0.397103	0.417614	0.414262	0.409694	0.770265	0.788665	0.778324	0.406507	0.412245	0.398908	0.388579	0.39426	0.39154	0.432165	0.440413	0.443376
697.08	0.401213	0.384915	0.389442	0.416878	0.387959	0.394364	0.41027	0.415668	0.414323	0.706699	0.720891	0.732811	0.397611	0.399645	0.403478	0.426581	0.433074	0.428582	0.881719	0.890562	0.894959	0.393057	0.413335	0.397597	0.417755	0.414522	0.409967	0.774743	0.793428	0.783175	0.406472	0.412244	0.398843	0.388483	0.39416	0.391588	0.432484	0.440782	0.443767
710.75	0.401207	0.384735	0.3896	0.417058	0.38815	0.393501	0.410238	0.416193	0.414491	0.710844	0.725335	0.737496	0.397715	0.399636	0.403475	0.427087	0.433701	0.429244	0.884023	0.893148	0.897687	0.393119	0.41332	0.39738	0.418104	0.414742	0.410307	0.779196	0.797978	0.787653	0.406625	0.412174	0.398761	0.388576	0.394252	0.391609	0.433	0.440969	0.44454
724.42	0.401222	0.384645	0.389531	0.416933	0.387906	0.393253	0.410177	0.415507	0.414674	0.715033	0.729814	0.741863	0.397632	0.399766	0.403471	0.427905	0.434263	0.429884	0.886183	0.895815	0.900145	0.393175	0.413314	0.397445	0.418776	0.415067	0.410493	0.783476	0.802693	0.792336	0.405971	0.412257	0.398759	0.388513	0.394222	0.391699	0.432976	0.441214	0.444322
738.08	0.401121	0.384677	0.389666	0.41681	0.387886	0.393327	0.410419	0.41618	0.414805	0.719442	0.734067	0.746055	0.397652	0.399665	0.40337	0.428495	0.434935	0.430639	0.888363	0.897716	0.902616	0.393018	0.413272	0.396928	0.41894	0.415377	0.410909	0.787988	0.807015	0.796741	0.405689	0.412167	0.398778	0.38848	0.39427	0.391489	0.433383	0.441481	0.444466
751.75	0.40103	0.384709	0.389638	0.416679	0.387784	0.393861	0.411027	0.417279	0.414976	0.723512	0.738648	0.750552	0.397638	0.399756	0.403296	0.429473	0.435549	0.431291	0.890304	0.900051	0.904932	0.392912	0.413069	0.397134	0.419102	0.415695	0.411262	0.792212	0.811263	0.80121	0.405696	0.412164	0.398919	0.388485	0.394306	0.391492	0.433682	0.441714	0.444603
765.42	0.401103	0.384689	0.390013	0.416699	0.38786	0.393554	0.410648	0.417174	0.415042	0.727897	0.743159	0.754914	0.397654	0.399982	0.403304	0.430131	0.43632	0.431775	0.892283	0.902334	0.907383	0.39309	0.41363	0.397581	0.419571	0.416002	0.411364	0.796335	0.815554	0.806007	0.405945	0.41202	0.398743	0.388415	0.394246	0.39155	0.433921	0.441927	0.445141
779.09	0.401007	0.384768	0.389795	0.416725	0.387952	0.393737	0.410433	0.416835	0.415127	0.731711	0.747324	0.759118	0.397898	0.400011	0.403165	0.430517	0.43703	0.432541	0.893817	0.904526	0.909069	0.393222	0.413551	0.397855	0.41964	0.416278	0.411767	0.800278	0.819994	0.810096	0.405962	0.41202	0.398772	0.388481	0.394294	0.39168	0.43428	0.442332	0.445473
792.76	0.400845	0.384727	0.389457	0.416604	0.387833	0.393324	0.410479	0.416405	0.415282	0.735785	0.751239	0.763198	0.397916	0.399903	0.403274	0.431056	0.437669	0.433048	0.895691	0.906051	0.9109	0.392917	0.413052	0.397503	0.419931	0.416595	0.411928	0.804455	0.82426	0.813531	0.405514	0.412082	0.398745	0.388327	0.394259	0.391539	0.434482	0.442519	0.445446
806.43	0.401025	0.38454	0.389327	0.416418	0.387672	0.393432	0.411108	0.417019	0.415469	0.740023	0.755523	0.767397	0.397811	0.399698	0.403277	0.43181	0.438182	0.4337	0.897147	0.907791	0.912634	0.393006	0.412772	0.397329	0.420187	0.416905	0.412273	0.808296	0.828048	0.817456	0.405602	0.41195	0.39875	0.388459	0.394318	0.391544	0.434779	0.44275	0.445892
820.1	0.401044	0.384507	0.389534	0.416578	0.387721	0.393817	0.410972	0.41714	0.41566	0.744116	0.759739	0.77142	0.397741	0.399803	0.403339	0.432347	0.438845	0.434433	0.898889	0.909594	0.914449	0.392876	0.412825	0.397076	0.420614	0.417237	0.41245	0.81174	0.83187	0.821227	0.405288	0.411888	0.398871	0.388358	0.394262	0.391546	0.435177	0.443034	0.446197
833.76	0.401008	0.384439	0.38966	0.41624	0.387624	0.393026	0.411067	0.417351	0.415703	0.748098	0.763559	0.77539	0.397772	0.399788	0.403421	0.432933	0.439481	0.434974	0.900081	0.911337	0.916224	0.392884	0.412804	0.396933	0.420851	0.41755	0.412841	0.815606	0.835663	0.825378	0.405247	0.412125	0.398791	0.388399	0.394359	0.391492	0.435424	0.443269	0.446287
847.43	0.400897	0.38443	0.389524	0.416348	0.387822	0.393287	0.410983	0.417808	0.415885	0.751766	0.767787	0.779624	0.397958	0.399742	0.403306	0.433574	0.44032	0.435627	0.901215	0.912816	0.917491	0.392919	0.412538	0.397342	0.421236	0.417829	0.413067	0.819071	0.839427	0.82896	0.405517	0.412076	0.398713	0.388345	0.394339	0.391513	0.435699	0.4436	0.446491
861.1	0.40086	0.384468	0.389177	0.416556	0.387631	0.393397	0.411133	0.417715	0.416134	0.755798	0.771672	0.783438	0.397859	0.399728	0.40348	0.434289	0.440909	0.436082	0.902398	0.914173	0.918834	0.393053	0.412621	0.397224	0.421616	0.418181	0.413466	0.822524	0.843219	0.832484	0.405516	0.411863	0.398823	0.388273	0.39434	0.391483	0.436141	0.443906	0.446936
874.77	0.400772	0.384416	0.389201	0.416277	0.38758	0.393715	0.411172	0.417569	0.416223	0.759421	0.775594	0.787231	0.397722	0.399851	0.403287	0.434693	0.441414	0.436856	0.903472	0.915508	0.920119	0.393034	0.412545	0.397082	0.421956	0.418444	0.413873	0.825729	0.847017	0.836051	0.405154	0.411941	0.398737	0.388315	0.394376	0.391622	0.436402	0.444197	0.44707
888.44	0.400889	0.384426	0.389166	0.416201	0.387598	0.393132	0.41117	0.417293	0.416285	0.763122	0.779225	0.790771	0.397671	0.399823	0.403206	0.435116	0.442247	0.437592	0.904409	0.916508	0.921402	0.39286	0.412447	0.396776	0.422233	0.418812	0.413997	0.829368	0.850194	0.839453	0.405094	0.411899	0.398832	0.388389	0.394415	0.391546	0.436702	0.444408	0.447291
902.1	0.400789	0.384551	0.389036	0.416024	0.387629	0.393081	0.411706	0.417443	0.416533	0.766978	0.783204	0.794616	0.397916	0.399829	0.403296	0.435936	0.442973	0.438212	0.905624	0.917561	0.922545	0.392801	0.412463	0.396951	0.422593	0.41912	0.414319	0.832446	0.853362	0.842503	0.405149	0.411888	0.398836	0.388301	0.394453	0.391547	0.436982	0.444696	0.447681
915.77	0.400777	0.384358	0.389233	0.416683	0.387577	0.392744	0.41154	0.418026	0.41665	0.770705	0.787104	0.798134	0.397854	0.399871	0.403368	0.436851	0.443421	0.438812	0.906413	0.919291	0.923741	0.39284	0.412376	0.397077	0.423063	0.419539	0.414663	0.835429	0.856568	0.845998	0.405089	0.411941	0.398796	0.388288	0.394452	0.391551	0.437329	0.445043	0.447894
929.44	0.400896	0.384457	0.389174	0.41669	0.387512	0.39362	0.411536	0.418141	0.416831	0.774199	0.790705	0.801677	0.397848	0.399876	0.403211	0.437477	0.444224	0.439495	0.907269	0.92033	0.924769	0.3929	0.412471	0.396894	0.423348	0.41981	0.414977	0.838571	0.859747	0.848995	0.405018	0.411927	0.398852	0.388379	0.394504	0.391631	0.437778	0.445285	0.448328
943.11	0.400877	0.384417	0.389428	0.416357	0.38763	0.392808	0.4117	0.418213	0.416988	0.777456	0.79441	0.805858	0.397863	0.4	0.403456	0.438002	0.444873	0.440157	0.90804	0.920991	0.926156	0.393052	0.412578	0.39722	0.423717	0.420111	0.415301	0.841738	0.863067	0.852469	0.405294	0.411954	0.399047	0.388546	0.394635	0.391748	0.438125	0.445634	0.448758
956.78	0.400956	0.384463	0.389595	0.416447	0.387998	0.392895	0.412222	0.418127	0.417223	0.780935	0.797764	0.808945	0.398221	0.400051	0.403354	0.438749	0.445536	0.440929	0.908862	0.922319	0.926805	0.393052	0.412638	0.396897	0.423992	0.420489	0.41579	0.844538	0.866082	0.855419	0.405001	0.412292	0.399005	0.388499	0.394688	0.391845	0.438446	0.446092	0.449194
970.45	0.401068	0.384597	0.389583	0.416436	0.387653	0.392809	0.412264	0.418623	0.417624	0.784536	0.801368	0.81243	0.398279	0.399977	0.403563	0.43923	0.446281	0.441576	0.909535	0.923185	0.927738	0.39319	0.412763	0.397197	0.424449	0.420772	0.41606	0.84759	0.868934	0.858528	0.405232	0.412342	0.399034	0.388602	0.394786	0.391877	0.43892	0.446627	0.4496
984.11	0.401098	0.3847	0.389175	0.416371	0.387909	0.393629	0.412714	0.419412	0.417697	0.787872	0.804791	0.815874	0.398323	0.400177	0.403726	0.440062	0.44699	0.442302	0.910131	0.923943	0.928509	0.393222	0.412968	0.397271	0.424781	0.421256	0.41637	0.85024	0.871999	0.861546	0.405265	0.412361	0.399171	0.388662	0.394844	0.392018	0.439516	0.446952	0.450416
997.78	0.40124	0.384717	0.389584	0.416442	0.387851	0.393604	0.412807	0.41929	0.417888	0.791291	0.808491	0.819426	0.398317	0.400342	0.403697	0.440764	0.44768	0.443053	0.911209	0.92467	0.929532	0.393332	0.413134	0.397183	0.424982	0.421563	0.416692	0.852892	0.874807	0.864359	0.405211	0.412359	0.399233	0.388721	0.395004	0.392155	0.439906	0.447411	0.450726
1011.45	0.401154	0.384863	0.390145	0.416668	0.388012	0.393252	0.413215	0.41893	0.41806	0.794585	0.811996	0.82287	0.398459	0.400644	0.40377	0.441618	0.448439	0.443826	0.911432	0.925438	0.930342	0.393591	0.41327	0.397414	0.425343	0.422127	0.417158	0.855478	0.877634	0.867376	0.405256	0.412538	0.399519	0.388946	0.394994	0.39237	0.440468	0.447894	0.450896
1025.12	0.401328	0.38482	0.389772	0.416664	0.388111	0.393058	0.413359	0.419188	0.418294	0.797624	0.815204	0.826118	0.398484	0.4007	0.403976	0.442044	0.449139	0.444563	0.912043	0.926219	0.931017	0.393552	0.413506	0.39741	0.425589	0.422427	0.417593	0.857953	0.880327	0.869754	0.405519	0.412625	0.399566	0.389026	0.395158	0.392523	0.441046	0.448408	0.451433
1038.79	0.401484	0.38486	0.390049	0.416795	0.388228	0.393293	0.413691	0.419627	0.418591	0.800963	0.818556	0.829179	0.398675	0.400767	0.404087	0.442467	0.450104	0.445145	0.912582	0.927073	0.932003	0.393496	0.413419	0.397129	0.426152	0.422841	0.417881	0.860448	0.882687	0.872408	0.405727	0.412783	0.399572	0.389104	0.395309	0.392511	0.441438	0.448922	0.452003
1052.45	0.401573	0.385008	0.389669	0.416654	0.388363	0.394358	0.413814	0.419654	0.418839	0.804098	0.821685	0.832295	0.398869	0.400759	0.404272	0.443336	0.450691	0.445898	0.913003	0.927875	0.932403	0.393755	0.413566	0.397805	0.426623	0.423187	0.418176	0.862911	0.885266	0.875079	0.406296	0.412818	0.399673	0.389081	0.39537	0.392554	0.442127	0.449485	0.452594
1066.12	0.401769	0.385043	0.389532	0.416925	0.388336	0.393722	0.413807	0.42057	0.419081	0.806969	0.82469	0.835386	0.39893	0.400845	0.404602	0.444231	0.451419	0.446607	0.913222	0.928334	0.932741	0.393938	0.413865	0.398111	0.426884	0.42344	0.418554	0.864951	0.887511	0.877419	0.406335	0.413056	0.399698	0.389218	0.395414	0.392753	0.442696	0.449882	0.453115
1079.79	0.401686	0.385167	0.389701	0.416652	0.388388	0.393794	0.414147	0.420419	0.419208	0.809923	0.82781	0.838389	0.398864	0.401064	0.404691	0.444958	0.452087	0.447329	0.913586	0.928733	0.933293	0.393966	0.414004	0.39809	0.42736	0.423778	0.419002	0.867021	0.889746	0.880018	0.40621	0.413161	0.39981	0.389312	0.395523	0.392818	0.443201	0.450371	0.45348
1093.46	0.401592	0.385129	0.389596	0.416843	0.388442	0.39356	0.414374	0.420678	0.41951	0.81298	0.830958	0.841566	0.399001	0.401155	0.404684	0.445877	0.452787	0.448164	0.914024	0.929013	0.933915	0.39414	0.414166	0.397822	0.427774	0.424204	0.419425	0.869127	0.891945	0.881885	0.406103	0.413131	0.399934	0.38944	0.395621	0.392995	0.44344	0.450806	0.453876
1107.13	0.401741	0.385324	0.389756	0.417076	0.388652	0.394086	0.414871	0.421251	0.41981	0.815789	0.8339	0.844369	0.399162	0.401116	0.404666	0.446606	0.453683	0.448806	0.914452	0.929637	0.934364	0.393919	0.414271	0.398151	0.428268	0.424468	0.419665	0.87129	0.893691	0.884116	0.406585	0.413184	0.399879	0.389429	0.395653	0.393011	0.443986	0.451107	0.454151
1120.8	0.401779	0.385267	0.389634	0.41681	0.388607	0.393908	0.41458	0.421081	0.41986	0.818505	0.836814	0.847362	0.3992	0.401187	0.404799	0.447141	0.454188	0.449346	0.914608	0.929935	0.934836	0.394098	0.414187	0.39827	0.428356	0.424899	0.419964	0.872999	0.895916	0.886443	0.406233	0.413208	0.399956	0.389464	0.395709	0.392974	0.44431	0.451439	0.454735
1134.46	0.401737	0.385286	0.389691	0.416795	0.388581	0.393864	0.414888	0.420711	0.419931	0.82122	0.839703	0.849911	0.399182	0.401272	0.404838	0.447686	0.454825	0.449987	0.914698	0.930894	0.93513	0.394142	0.414255	0.398146	0.428803	0.425164	0.420302	0.874987	0.897652	0.888455	0.406311	0.413224	0.400025	0.389543	0.395771	0.393058	0.44459	0.451807	0.455152
1148.13	0.401936	0.385252	0.389701	0.416674	0.388675	0.393891	0.415321	0.421524	0.420271	0.824016	0.842247	0.852659	0.399379	0.401354	0.40489	0.44802	0.455461	0.450503	0.915119	0.931178	0.935598	0.394131	0.414237	0.39776	0.428969	0.425481	0.420604	0.876737	0.899479	0.890265	0.406387	0.413368	0.400089	0.389542	0.395812	0.393149	0.445071	0.452306	0.455342
1161.8	0.401883	0.385383	0.389761	0.416771	0.388852	0.394043	0.415876	0.421285	0.420461	0.826561	0.845003	0.855493	0.399479	0.401306	0.404856	0.449107	0.456188	0.451303	0.915215	0.931384	0.935852	0.394208	0.414405	0.398293	0.429536	0.425819	0.420935	0.878651	0.901274	0.892024	0.406791	0.413459	0.399985	0.38953	0.395806	0.393114	0.445308	0.452616	0.45605
1175.47	0.401787	0.385314	0.389832	0.416993	0.388605	0.394433	0.415597	0.422116	0.420844	0.828903	0.847362	0.857877	0.399512	0.401107	0.405131	0.449709	0.456854	0.451905	0.91548	0.93188	0.936188	0.394206	0.414456	0.398254	0.429723	0.426037	0.421232	0.880137	0.902981	0.893927	0.406485	0.413502	0.400074	0.389545	0.395868	0.393164	0.445673	0.453179	0.456011
1189.13	0.401905	0.385295	0.389864	0.416968	0.388619	0.394026	0.41587	0.422092	0.420623	0.831489	0.850033	0.860538	0.399546	0.401306	0.405015	0.450106	0.457653	0.452488	0.915621	0.931965	0.936511	0.394245	0.414518	0.398496	0.429775	0.426475	0.421487	0.881694	0.904596	0.895498	0.406728	0.413228	0.4001	0.38956	0.395821	0.393255	0.446082	0.453376	0.456257
1202.8	0.401999	0.385204	0.389861	0.4167	0.388654	0.393832	0.416091	0.422379	0.420813	0.833722	0.852596	0.863043	0.399599	0.401399	0.404988	0.450784	0.458135	0.453134	0.915727	0.932453	0.93676	0.394335	0.414426	0.398538	0.429935	0.426616	0.42179	0.883173	0.906094	0.897434	0.406665	0.413219	0.40005	0.389668	0.395969	0.393232	0.446591	0.453618	0.456861
1216.47	0.401817	0.38529	0.389939	0.417096	0.38866	0.393767	0.415794	0.422144	0.420849	0.83613	0.855158	0.86548	0.399698	0.401357	0.404946	0.45116	0.458809	0.453893	0.916164	0.932461	0.93686	0.39439	0.414617	0.398421	0.430286	0.426993	0.422104	0.884601	0.907942	0.899093	0.406302	0.413313	0.400194	0.389714	0.396032	0.393341	0.446713	0.454016	0.457154
1230.14	0.401902	0.385391	0.390206	0.416862	0.388719	0.394439	0.416261	0.421993	0.421066	0.838471	0.857215	0.867718	0.399736	0.401497	0.405083	0.451895	0.459352	0.454512	0.916335	0.93285	0.937323	0.394317	0.414676	0.398221	0.430445	0.427319	0.422308	0.886055	0.908908	0.900513	0.406525	0.413315	0.400174	0.389642	0.395998	0.393303	0.447066	0.454238	0.457448
1243.8	0.401894	0.385269	0.38958	0.416744	0.388712	0.394163	0.416651	0.423242	0.421289	0.84064	0.859869	0.870076	0.399664	0.401516	0.405137	0.452845	0.460132	0.455011	0.916139	0.932754	0.937592	0.394175	0.414631	0.398474	0.430971	0.427588	0.422637	0.887237	0.910066	0.902015	0.406413	0.413542	0.400162	0.389676	0.395951	0.393256	0.447502	0.454542	0.458067
1257.47	0.401725	0.385168	0.389641	0.416892	0.388606	0.394044	0.41646	0.422882	0.421455	0.843052	0.862362	0.872226	0.399599	0.401523	0.405231	0.453573	0.460741	0.455735	0.916339	0.933222	0.937459	0.394308	0.414794	0.398597	0.431525	0.427896	0.423071	0.888365	0.911356	0.90344	0.406642	0.41355	0.400118	0.389707	0.396031	0.393261	0.44794	0.454901	0.458372
1271.14	0.401825	0.385283	0.389743	0.416774	0.388624	0.393885	0.416683	0.423118	0.421844	0.844981	0.864308	0.874553	0.399711	0.401677	0.405131	0.453593	0.461459	0.456353	0.916392	0.933286	0.937781	0.394476	0.414637	0.398509	0.431844	0.428241	0.423266	0.889691	0.912586	0.904608	0.406289	0.413423	0.400168	0.389704	0.396054	0.393304	0.447928	0.455224	0.458601
1284.81	0.401937	0.38543	0.389547	0.41656	0.388682	0.394689	0.416906	0.422353	0.42215	0.846973	0.86638	0.876549	0.400023	0.401602	0.405141	0.454148	0.462029	0.457052	0.916449	0.933196	0.937722	0.394438	0.414665	0.398368	0.431876	0.428511	0.423453	0.890659	0.913808	0.905801	0.4065	0.413413	0.400144	0.389689	0.396043	0.393267	0.448356	0.455588	0.458996
1298.48	0.401969	0.385335	0.389358	0.41653	0.388679	0.394373	0.41698	0.422713	0.422182	0.849006	0.86894	0.878505	0.400023	0.401561	0.405466	0.455189	0.462544	0.45765	0.916419	0.933524	0.937988	0.394506	0.414577	0.398913	0.432078	0.428832	0.423818	0.891781	0.914919	0.907239	0.406704	0.413358	0.400105	0.389619	0.396056	0.393214	0.448675	0.456048	0.45938
1312.15	0.401888	0.385279	0.389612	0.41692	0.38866	0.393982	0.416707	0.423234	0.422349	0.851178	0.870374	0.880286	0.399971	0.40165	0.405477	0.456006	0.463137	0.458184	0.916614	0.93371	0.938006	0.394495	0.414756	0.398534	0.432387	0.429088	0.424052	0.892485	0.916138	0.908136	0.406413	0.413451	0.400112	0.389709	0.396067	0.393358	0.449149	0.456265	0.459603
1325.82	0.401852	0.385221	0.389407	0.416693	0.388596	0.39384	0.416727	0.422916	0.422554	0.852727	0.872453	0.882084	0.399809	0.401733	0.405322	0.456329	0.463958	0.458795	0.916646	0.933419	0.938247	0.394481	0.414659	0.398546	0.432709	0.42942	0.424409	0.893393	0.91717	0.909266	0.406482	0.413273	0.400126	0.389682	0.396168	0.393381	0.449514	0.456577	0.459928
1339.49	0.401854	0.385282	0.389511	0.416641	0.388666	0.394217	0.417093	0.422897	0.422703	0.855039	0.874751	0.8842	0.39982	0.401859	0.405523	0.457168	0.464464	0.459512	0.916785	0.933887	0.93838	0.394523	0.414623	0.398317	0.433137	0.429743	0.424758	0.894612	0.917813	0.910301	0.406211	0.413347	0.400234	0.389831	0.396149	0.393389	0.449651	0.456893	0.460078
1353.15	0.401875	0.385327	0.389524	0.416888	0.388802	0.394486	0.417726	0.42315	0.422855	0.856551	0.876415	0.885809	0.399957	0.401743	0.405347	0.457887	0.46511	0.46025	0.916712	0.93399	0.938577	0.394446	0.414657	0.398288	0.433488	0.430059	0.424934	0.895342	0.918732	0.911473	0.406367	0.413505	0.400224	0.389732	0.396236	0.393307	0.450027	0.457428	0.460305
1366.82	0.401838	0.385285	0.38943	0.416755	0.388583	0.393944	0.417896	0.423034	0.423203	0.858527	0.878267	0.887455	0.399956	0.40165	0.405332	0.458286	0.465746	0.46082	0.916705	0.934188	0.938543	0.39439	0.414693	0.398587	0.433957	0.430287	0.42525	0.896279	0.919574	0.912274	0.406463	0.413627	0.40024	0.389857	0.396222	0.393292	0.450327	0.457647	0.46051
1380.49	0.401907	0.385257	0.389526	0.416803	0.388718	0.394055	0.417909	0.424513	0.423304	0.859929	0.879853	0.88918	0.399946	0.401612	0.405331	0.458844	0.466504	0.461371	0.91667	0.93405	0.938898	0.394358	0.414657	0.398579	0.433967	0.430541	0.425487	0.89696	0.920233	0.913232	0.406436	0.413462	0.400346	0.389829	0.396311	0.393409	0.450604	0.457938	0.460894
1394.16	0.401903	0.385191	0.389611	0.416871	0.388707	0.393974	0.41812	0.424505	0.423362	0.861537	0.881655	0.890579	0.400023	0.401832	0.405379	0.459544	0.467075	0.461961	0.916729	0.934266	0.938575	0.394508	0.414766	0.398501	0.434165	0.4309	0.425759	0.897637	0.92105	0.914168	0.40642	0.413426	0.400167	0.38986	0.396268	0.393499	0.451166	0.458245	0.461214
1407.83	0.401878	0.385166	0.389579	0.416636	0.388706	0.394795	0.41791	0.423762	0.423538	0.863406	0.883319	0.892541	0.400106	0.4019	0.405263	0.460324	0.467623	0.462582	0.917094	0.934418	0.938889	0.394561	0.414711	0.398729	0.434507	0.43109	0.426004	0.898456	0.92189	0.915228	0.406554	0.413426	0.400275	0.389858	0.396237	0.39343	0.451495	0.458479	0.461883
1421.49	0.401697	0.385202	0.389391	0.416709	0.388673	0.394156	0.418269	0.424133	0.423784	0.864757	0.88497	0.893926	0.400104	0.401968	0.405435	0.460574	0.468326	0.463198	0.916898	0.934504	0.938844	0.394687	0.414826	0.398804	0.434585	0.431489	0.426318	0.898919	0.922748	0.916004	0.406444	0.413432	0.400267	0.389913	0.3963	0.393557	0.451642	0.458835	0.462055
1435.16	0.40173	0.385223	0.389572	0.416494	0.388749	0.394074	0.418583	0.423818	0.424034	0.866273	0.886403	0.895533	0.400212	0.402013	0.405314	0.461323	0.468994	0.463856	0.916959	0.93455	0.938924	0.394622	0.41482	0.398521	0.434834	0.431712	0.426628	0.899722	0.923105	0.916745	0.406345	0.413474	0.400368	0.38991	0.396346	0.393427	0.452007	0.459109	0.462412
1448.83	0.401783	0.385256	0.389275	0.416484	0.388726	0.394	0.418983	0.42404	0.424124	0.867515	0.888305	0.897112	0.400263	0.401973	0.405363	0.462078	0.469662	0.46457	0.916694	0.934644	0.939044	0.394551	0.414819	0.398649	0.435093	0.431964	0.426854	0.900404	0.923725	0.917483	0.406431	0.413524	0.400171	0.389824	0.396332	0.393465	0.452241	0.459452	0.462689
1462.5	0.401721	0.385129	0.389259	0.41654	0.388591	0.394314	0.418968	0.424709	0.424283	0.868885	0.889515	0.898396	0.400224	0.401914	0.405474	0.462829	0.470309	0.465102	0.916509	0.934535	0.939171	0.394588	0.414838	0.398905	0.435405	0.432264	0.427103	0.900702	0.924132	0.918234	0.406553	0.413496	0.400189	0.389917	0.396304	0.393465	0.452693	0.459776	0.46296
1476.16	0.401648	0.385039	0.389469	0.416726	0.388517	0.394348	0.419003	0.424952	0.424414	0.870121	0.891013	0.899499	0.400227	0.402053	0.405472	0.463321	0.4707	0.465462	0.91663	0.93459	0.939082	0.394556	0.414757	0.398669	0.435612	0.432517	0.427464	0.901316	0.924536	0.918771	0.406525	0.413437	0.400173	0.389951	0.39635	0.39352	0.452942	0.460035	0.463167
1489.83	0.401806	0.38501	0.389343	0.416481	0.388611	0.394014	0.419053	0.425034	0.424601	0.871509	0.89219	0.901278	0.400168	0.402052	0.405632	0.463906	0.471481	0.466226	0.916778	0.934544	0.939166	0.394557	0.414659	0.398965	0.435804	0.432742	0.427558	0.901599	0.924995	0.919428	0.40638	0.413368	0.400169	0.389846	0.396347	0.393426	0.453385	0.460407	0.463514
1503.5	0.401777	0.385037	0.389288	0.416463	0.388614	0.394073	0.419232	0.424682	0.424897	0.872721	0.893559	0.902482	0.400159	0.402307	0.405451	0.464504	0.471978	0.466762	0.916664	0.934592	0.938959	0.394737	0.41476	0.398835	0.436341	0.433043	0.427855	0.902084	0.925424	0.919966	0.406302	0.413432	0.40001	0.389851	0.396357	0.393549	0.453351	0.460602	0.464028
1517.17	0.401659	0.385069	0.389105	0.416234	0.388661	0.394031	0.418894	0.424356	0.424842	0.874325	0.895041	0.903514	0.40036	0.40208	0.405392	0.46457	0.472557	0.467435	0.916706	0.934647	0.939018	0.394667	0.414738	0.398432	0.436548	0.433319	0.428112	0.902709	0.926004	0.920666	0.406048	0.41341	0.400153	0.389829	0.396308	0.393485	0.453869	0.460954	0.46401
1530.84	0.401685	0.385065	0.389069	0.416263	0.388788	0.394609	0.419326	0.424468	0.425129	0.875342	0.896502	0.904701	0.400272	0.401876	0.4056	0.465585	0.473288	0.467958	0.917032	0.934731	0.939002	0.394594	0.414517	0.398655	0.437033	0.433684	0.428682	0.903031	0.926267	0.921023	0.405983	0.413428	0.400132	0.389765	0.396288	0.393471	0.454191	0.461248	0.46446
1544.5	0.40163	0.385147	0.389089	0.41647	0.388738	0.394084	0.419232	0.425225	0.425257	0.876788	0.897789	0.905943	0.400296	0.401812	0.405503	0.466304	0.473645	0.468606	0.916814	0.934561	0.939078	0.394603	0.414565	0.398568	0.437142	0.433824	0.428797	0.903216	0.926444	0.921299	0.406039	0.413286	0.400115	0.389852	0.396359	0.393426	0.454456	0.461384	0.464607
1558.17	0.401436	0.384925	0.389052	0.416296	0.388739	0.393951	0.419511	0.42521	0.425212	0.877724	0.898868	0.906965	0.400229	0.401995	0.405392	0.466939	0.474318	0.469133	0.916625	0.934713	0.938887	0.39466	0.414609	0.398482	0.437272	0.434169	0.429018	0.903538	0.926789	0.921763	0.405875	0.413394	0.400011	0.389881	0.396369	0.393326	0.454791	0.46166	0.465127
1571.84	0.40147	0.38492	0.388995	0.416152	0.388516	0.393868	0.419858	0.425003	0.425282	0.878531	0.899683	0.908083	0.400207	0.401954	0.405348	0.467129	0.474941	0.469708	0.916523	0.934378	0.9391	0.394675	0.414421	0.398599	0.437583	0.434434	0.429336	0.903904	0.927313	0.922219	0.405993	0.413296	0.400148	0.389768	0.396335	0.393417	0.45496	0.462061	0.465135
1585.51	0.401403	0.384832	0.389118	0.416152	0.388931	0.394318	0.420112	0.425126	0.42546	0.879282	0.900472	0.908704	0.40035	0.40205	0.405246	0.467781	0.475428	0.470155	0.916434	0.934212	0.938943	0.394547	0.414273	0.398315	0.43786	0.434663	0.429444	0.904491	0.927585	0.922471	0.405782	0.413224	0.399953	0.389769	0.396296	0.393327	0.455256	0.46226	0.465483
1599.18	0.401463	0.384849	0.389027	0.416167	0.38867	0.394055	0.420311	0.4257	0.425634	0.880237	0.901992	0.910149	0.400241	0.401916	0.405454	0.46872	0.476075	0.470798	0.916419	0.934443	0.939055	0.394581	0.414574	0.398423	0.43816	0.434795	0.429658	0.904473	0.927692	0.922999	0.405881	0.413222	0.399951	0.389808	0.396334	0.393313	0.455663	0.462608	0.465579
1612.85	0.401325	0.384723	0.388859	0.416075	0.388498	0.393648	0.420017	0.425208	0.425687	0.88163	0.902718	0.910925	0.400248	0.401918	0.405501	0.469123	0.476729	0.471387	0.916909	0.934188	0.938975	0.394551	0.414393	0.398476	0.438563	0.435122	0.429855	0.904748	0.928353	0.923393	0.40589	0.413336	0.399895	0.389804	0.396327	0.393287	0.455943	0.462865	0.465804
1626.52	0.401325	0.384712	0.388735	0.416024	0.38855	0.393622	0.420124	0.425263	0.425827	0.882451	0.9035	0.911668	0.400176	0.401983	0.405454	0.469617	0.477143	0.471997	0.916995	0.933982	0.938874	0.394461	0.414185	0.39848	0.438762	0.435496	0.430049	0.904888	0.928359	0.923662	0.40561	0.413235	0.399914	0.389811	0.396383	0.393434	0.456279	0.463063	0.466408
