# Supplementary material for: Structural basis of ALC1/CHD1L autoinhibition and the mechanism of activation by the nucleosome
Source: Nat Commun. 2021 Jul 1;12:4057. doi: 10.1038/s41467-021-24320-4 (PMC8249414; doi:10.1038/s41467-021-24320-4)
Supplement: Supplementary file 4 — Source Data [file 41467_2021_24320_MOESM4_ESM.zip › source data/source data summarization.xlsx]

## Sheet: Sheet1
figure 2d
figure4c
figure 5f
supplementary figure 4
supplementary figure 9b
sliding gels for Figs. 3c,4d,5b,5g-h and Suppl. Figs. 8,9
crystal report
scfv_VH-identify information
scfv_VL-identify information
