# Supplementary material for: Structural basis of ALC1/CHD1L autoinhibition and the mechanism of activation by the nucleosome
Source: Nat Commun. 2021 Jul 1;12:4057. doi: 10.1038/s41467-021-24320-4 (PMC8249414; doi:10.1038/s41467-021-24320-4)
Supplement: Supplementary file 4 — Source Data [file 41467_2021_24320_MOESM4_ESM.zip › source data/Supplementary Figure 4.xlsx]

## Sheet: Sheet1
time [s]	WT_DNA-1	ALC1(1-673)_DNA-1	D381A_DNA-1	W852C_DNA-1
0	0.446249	0.601265	0.526236	0.495218
14.27	0.446976	0.635659	0.547	0.506167
28.55	0.447141	0.669571	0.566645	0.51729
42.82	0.448328	0.704117	0.587471	0.528054
57.09	0.448974	0.73449	0.609638	0.539748
71.36	0.449348	0.765718	0.631879	0.551424
85.63	0.450229	0.796164	0.653471	0.562809
99.91	0.450849	0.824951	0.674746	0.574454
114.18	0.451369	0.853034	0.69546	0.586314
128.45	0.451818	0.879585	0.715915	0.597634
142.72	0.452102	0.904497	0.735988	0.609216
157	0.452406	0.928	0.756023	0.619942
171.27	0.453242	0.949745	0.775357	0.63207
185.55	0.45354	0.96994	0.793935	0.643597
199.82	0.453997	0.988946	0.812338	0.654883
214.09	0.454753	1.00661	0.829893	0.667068
228.36	0.455326	1.02301	0.847969	0.679014
242.63	0.455628	1.03808	0.865103	0.690398
256.91	0.456065	1.05198	0.881773	0.701963
271.18	0.456433	1.06386	0.898338	0.713713
285.46	0.457188	1.07549	0.913978	0.725873
299.73	0.457675	1.0855	0.929502	0.73818
314	0.458092	1.09494	0.944247	0.750781
328.28	0.458701	1.10298	0.958537	0.762668
342.55	0.458973	1.11023	0.972182	0.775004
356.82	0.459722	1.117	0.985062	0.787054
371.09	0.460339	1.12286	0.997378	0.798512
385.36	0.460506	1.12734	1.00945	0.809954
399.64	0.46096	1.13212	1.02046	0.820811
413.91	0.461315	1.13588	1.03107	0.832291
428.18	0.461737	1.13911	1.04116	0.843979
442.46	0.462344	1.14146	1.05037	0.854727
456.73	0.462664	1.1442	1.05913	0.865327
471	0.463229	1.1459	1.06723	0.876184
485.28	0.463766	1.14767	1.07492	0.887135
499.55	0.464269	1.14911	1.08184	0.897915
513.82	0.464514	1.15009	1.08831	0.907919
528.09	0.465009	1.15149	1.09398	0.918034
542.36	0.465477	1.15236	1.09957	0.927773
556.63	0.466125	1.15265	1.10469	0.937765
570.9	0.466382	1.15337	1.10903	0.948198
585.17	0.46718	1.15377	1.11301	0.95749
599.44	0.467577	1.15453	1.11671	0.967344
613.72	0.467686	1.15463	1.11986	0.976903
627.99	0.468271	1.15468	1.12291	0.98525
642.27	0.468598	1.1552	1.12513	0.993971
656.54	0.469333	1.15532	1.12786	1.00238
670.81	0.469739	1.15572	1.12986	1.01138
685.09	0.47006	1.15561	1.13151	1.01888
699.36	0.470649	1.15573	1.13355	1.02672
713.63	0.47109	1.15555	1.1347	1.03394
727.9	0.471521	1.15538	1.13575	1.04225
742.17	0.471956	1.15573	1.13664	1.04881
756.45	0.4725	1.15567	1.13778	1.05558
770.72	0.472952	1.15601	1.13844	1.06157
784.99	0.47337	1.15571	1.13899	1.06842
799.26	0.47386	1.15561	1.14002	1.07265
813.53	0.474311	1.15597	1.14007	1.0784
827.81	0.474911	1.15584	1.14065	1.08319
842.08	0.475319	1.15562	1.14095	1.08821
856.36	0.475954	1.15555	1.14159	1.0919
870.63	0.476326	1.15541	1.14166	1.09668
884.9	0.47674	1.15556	1.1421	1.10057
899.17	0.477423	1.15542	1.14185	1.10454
913.45	0.477712	1.15556	1.1421	1.10787
927.72	0.478175	1.15539	1.14224	1.11052
941.99	0.478505	1.15568	1.14219	1.11322
956.26	0.479093	1.15529	1.14268	1.11663
970.54	0.479629	1.1556	1.14266	1.11872
984.81	0.479998	1.15546	1.14318	1.12082
999.08	0.480729	1.15537	1.14292	1.12266
1013.36	0.480914	1.15536	1.14276	1.12514
1027.63	0.4815	1.1553	1.14334	1.12676
1041.9	0.481941	1.15522	1.143	1.12893
1056.18	0.482526	1.15516	1.14318	1.13015
1070.45	0.482842	1.15546	1.14347	1.13212
1084.72	0.483096	1.15513	1.14357	1.13291
1098.99	0.483204	1.15511	1.14337	1.13434
1113.27	0.483826	1.15535	1.14369	1.13391
1127.54	0.483995	1.15537	1.14356	1.13515
1141.81	0.484421	1.15523	1.14374	1.13641
1156.08	0.484888	1.15499	1.14379	1.13732
1170.36	0.485366	1.15518	1.14381	1.1371
1184.63	0.485812	1.15505	1.14353	1.13824
1198.9	0.486254	1.15496	1.144	1.13885
1213.17	0.486412	1.1553	1.14357	1.13998
1227.44	0.486712	1.15514	1.14395	1.14067
1241.72	0.487132	1.15514	1.14374	1.14072
1255.99	0.487178	1.15523	1.14391	1.14156
1270.26	0.487553	1.15502	1.14393	1.14239
1284.53	0.487723	1.15512	1.14434	1.14196
1298.8	0.488089	1.15509	1.14401	1.14218
1313.07	0.488229	1.15516	1.14399	1.14261
1327.35	0.488659	1.15544	1.14381	1.14255
1341.62	0.488815	1.15494	1.14406	1.1424
1355.89	0.489249	1.1553	1.14458	1.14288
1370.16	0.489604	1.15513	1.14377	1.14299
1384.43	0.489661	1.1551	1.14419	1.14315
1398.71	0.489946	1.15541	1.1444	1.14346
1412.98	0.490081	1.15512	1.14438	1.14339
