# Supplementary material for: Structural basis of ALC1/CHD1L autoinhibition and the mechanism of activation by the nucleosome
Source: Nat Commun. 2021 Jul 1;12:4057. doi: 10.1038/s41467-021-24320-4 (PMC8249414; doi:10.1038/s41467-021-24320-4)
Supplement: Supplementary file 4 — Source Data [file 41467_2021_24320_MOESM4_ESM.zip › source data/Supplementary Figure 9b.xlsx]

## Sheet: Sheet1
time [s]	Blank	WT-DNA+PARP1-2	R611E/R614E-DNA+PARP1-1	R614E-DNA-3	R611E-DNA-2	WT-basal-1	WT-DNA+PARP1-3	R611E/R614E-DNA+PARP1-2	R614E-DNA+PARP1-1	R611E-DNA-3	WT-basal-2	R611E/R614E-basal-1	R611E/R614E-DNA+PARP1-3	R614E-DNA+PARP1-2	R611E-DNA+PARP1-1	WT-basal-3	R611E/R614E-basal-2	R614E-basal-1	R614E-DNA+PARP1-3	R611E-DNA+PARP1-2	WT-DNA-1	R611E/R614E-basal-3	R614E-basal-2	R611E-basal-1	R611E-DNA+PARP1-3	WT-DNA-2	R611E/R614E-DNA-1	R614E-basal-3	R611E-basal-2	WT-DNA-3	R611E/R614E-DNA-2	R614E-DNA-1	R611E-basal-3	WT-DNA+PARP1-1	R611E/R614E-DNA-3	R614E-DNA-2	R611E-DNA-1
0	0.420144	0.523096	0.514167	0.460699	0.45334	0.460678	0.517346	0.517372	0.522454	0.455194	0.461793	0.452763	0.516368	0.528454	0.508225	0.462139	0.459078	0.451562	0.522347	0.501984	0.476321	0.459008	0.452815	0.466453	0.506277	0.480079	0.454917	0.456628	0.457231	0.487074	0.462695	0.458777	0.46837	0.584309	0.468348	0.455719	0.462892
10.81	0.419156	0.532364	0.525422	0.461426	0.455904	0.461358	0.527508	0.528835	0.535497	0.458801	0.462941	0.454383	0.526577	0.540837	0.520487	0.463429	0.460411	0.452221	0.534947	0.513986	0.476645	0.461423	0.45327	0.468848	0.518719	0.481249	0.456377	0.457703	0.458672	0.489221	0.463672	0.459709	0.470527	0.594836	0.469828	0.456969	0.46527
21.61	0.419703	0.541669	0.535889	0.461631	0.457254	0.461584	0.537071	0.539173	0.547434	0.460225	0.46339	0.454624	0.53685	0.552624	0.531252	0.463769	0.46102	0.453766	0.546967	0.525176	0.478242	0.461543	0.453839	0.469606	0.530197	0.480713	0.457027	0.45814	0.459296	0.489528	0.464407	0.461294	0.471839	0.605035	0.470638	0.457657	0.466479
32.41	0.420087	0.551242	0.546291	0.462595	0.458563	0.462167	0.546237	0.549256	0.559412	0.461167	0.463168	0.454893	0.546468	0.563879	0.541482	0.464406	0.461093	0.454209	0.558639	0.535255	0.479014	0.461659	0.454593	0.470176	0.541028	0.481384	0.457315	0.458719	0.460052	0.490415	0.464812	0.462023	0.472368	0.614919	0.47088	0.457796	0.467183
43.22	0.42073	0.560242	0.556003	0.462931	0.459015	0.461852	0.554911	0.559187	0.570666	0.461492	0.463199	0.454937	0.5566	0.574957	0.55144	0.463885	0.460858	0.454074	0.569753	0.545128	0.479037	0.461588	0.454373	0.470283	0.551107	0.48123	0.457027	0.458792	0.460494	0.490644	0.464644	0.462174	0.472656	0.624623	0.470879	0.458042	0.467833
54.02	0.421364	0.568835	0.565908	0.462898	0.458982	0.461535	0.563493	0.56905	0.581614	0.461444	0.463218	0.454974	0.56639	0.585984	0.560797	0.464257	0.461236	0.454995	0.580945	0.554987	0.47936	0.461795	0.454346	0.470339	0.560993	0.481236	0.456878	0.458747	0.460681	0.49119	0.46437	0.462231	0.472909	0.634444	0.470864	0.457896	0.467436
64.83	0.421122	0.577866	0.57551	0.462416	0.458726	0.462014	0.57216	0.579022	0.59251	0.461565	0.46321	0.455149	0.575414	0.596877	0.570267	0.464211	0.461313	0.454626	0.591978	0.564794	0.479769	0.461872	0.454256	0.470254	0.570922	0.481184	0.45694	0.45907	0.46091	0.490844	0.464601	0.462571	0.472978	0.643766	0.470991	0.458077	0.467801
75.63	0.421532	0.586625	0.585119	0.462301	0.458621	0.461984	0.580777	0.588686	0.603498	0.461689	0.462751	0.455444	0.584753	0.60701	0.579344	0.463975	0.461532	0.454506	0.602523	0.573748	0.479792	0.461893	0.454354	0.470265	0.580537	0.481153	0.456652	0.458651	0.460772	0.490637	0.46449	0.462329	0.472839	0.652692	0.471034	0.457748	0.46775
86.44	0.421672	0.595237	0.594919	0.462434	0.458729	0.461739	0.589015	0.598209	0.614034	0.461783	0.462515	0.455344	0.593851	0.616947	0.588409	0.463724	0.461281	0.454298	0.612856	0.583275	0.479886	0.461556	0.45405	0.469997	0.589688	0.481036	0.456607	0.458999	0.460755	0.491322	0.464467	0.462189	0.472737	0.661724	0.470952	0.457944	0.467656
97.24	0.421804	0.603141	0.603737	0.461784	0.458383	0.461479	0.597004	0.607363	0.624171	0.461665	0.462163	0.455097	0.602712	0.627396	0.597286	0.463158	0.461458	0.454391	0.62334	0.592437	0.479816	0.461689	0.454134	0.470004	0.599091	0.48081	0.45641	0.45858	0.460578	0.490811	0.464545	0.462074	0.472856	0.670625	0.471002	0.457632	0.467923
108.05	0.421356	0.611131	0.61261	0.46187	0.458292	0.461409	0.605447	0.616539	0.634279	0.461374	0.461778	0.455497	0.611502	0.637167	0.606139	0.462866	0.461455	0.454372	0.63346	0.601236	0.480125	0.461729	0.45367	0.469687	0.60852	0.480783	0.456395	0.458507	0.460919	0.490822	0.464652	0.462287	0.472648	0.679604	0.471172	0.45776	0.468088
118.85	0.421809	0.618959	0.621529	0.461222	0.458011	0.46134	0.613219	0.62558	0.644222	0.461412	0.46168	0.455435	0.619862	0.646843	0.614801	0.462756	0.461651	0.454022	0.643308	0.609813	0.48027	0.46171	0.453601	0.469673	0.617375	0.48064	0.456334	0.458673	0.460656	0.490671	0.464676	0.462035	0.472701	0.688158	0.471288	0.45755	0.468125
129.66	0.421434	0.626606	0.629916	0.460891	0.457753	0.46125	0.621097	0.634852	0.654119	0.46124	0.461648	0.455158	0.628349	0.656428	0.623645	0.462569	0.461418	0.453995	0.653393	0.618704	0.480287	0.461544	0.453473	0.469403	0.626137	0.480704	0.455957	0.458566	0.460296	0.490932	0.464472	0.461962	0.472676	0.696756	0.471162	0.457413	0.467882
140.46	0.421769	0.634362	0.638229	0.46029	0.457229	0.461225	0.62893	0.643595	0.663908	0.461094	0.461487	0.455474	0.63672	0.665977	0.632118	0.462428	0.461445	0.453893	0.662905	0.627464	0.480176	0.461564	0.453208	0.469373	0.635121	0.480899	0.455967	0.458715	0.460386	0.491202	0.464509	0.461947	0.472705	0.705238	0.471206	0.457351	0.468022
151.27	0.421351	0.642116	0.646988	0.460306	0.457154	0.461361	0.636512	0.652638	0.6736	0.460901	0.461508	0.455276	0.64518	0.675188	0.640325	0.462365	0.46149	0.453975	0.672451	0.635859	0.480303	0.46186	0.453407	0.469448	0.643841	0.480839	0.456219	0.458504	0.460357	0.490855	0.464587	0.46188	0.472817	0.713596	0.471174	0.457465	0.468153
162.07	0.421462	0.649848	0.655582	0.460074	0.45729	0.461249	0.644153	0.661041	0.683008	0.460984	0.461275	0.455377	0.653331	0.684459	0.648748	0.462353	0.461231	0.45398	0.681617	0.644444	0.480681	0.46171	0.45314	0.469386	0.652238	0.480797	0.45609	0.458326	0.460179	0.491018	0.464441	0.461898	0.472383	0.721779	0.47133	0.457381	0.468031
172.88	0.421452	0.657534	0.663863	0.459681	0.457142	0.461144	0.651562	0.669411	0.691786	0.4609	0.461146	0.455347	0.66112	0.693881	0.656819	0.462188	0.461304	0.453836	0.690839	0.652746	0.480514	0.461599	0.453329	0.469074	0.660765	0.480731	0.455965	0.458344	0.460073	0.491189	0.46425	0.461802	0.472509	0.729772	0.471479	0.457376	0.468229
183.68	0.421173	0.664638	0.671432	0.459006	0.456644	0.460791	0.659042	0.677626	0.701017	0.460644	0.460966	0.455275	0.669227	0.702707	0.664811	0.462174	0.461095	0.454045	0.699503	0.660891	0.480516	0.461516	0.452956	0.469077	0.66925	0.481029	0.455746	0.458297	0.459997	0.491147	0.464236	0.461681	0.472298	0.737532	0.471393	0.457211	0.468159
194.49	0.420997	0.671914	0.680066	0.459115	0.456733	0.460837	0.666264	0.685727	0.70995	0.460797	0.460675	0.455202	0.67714	0.71123	0.672755	0.462137	0.46121	0.453816	0.708448	0.669207	0.480853	0.461521	0.453236	0.46928	0.67766	0.480675	0.456055	0.458082	0.460061	0.491086	0.464368	0.461656	0.472192	0.745464	0.471447	0.457138	0.468193
205.29	0.421229	0.678991	0.687633	0.458858	0.45657	0.46051	0.673335	0.693642	0.718644	0.460933	0.460925	0.455306	0.684864	0.719674	0.680838	0.462143	0.461179	0.45357	0.716942	0.67705	0.480851	0.461386	0.45253	0.468842	0.685644	0.480623	0.455988	0.457941	0.459524	0.491521	0.464267	0.461588	0.472092	0.752757	0.47126	0.457163	0.468663
216.1	0.421066	0.686369	0.69538	0.458267	0.456353	0.460669	0.680397	0.701241	0.727015	0.460619	0.46027	0.455201	0.692285	0.728062	0.688755	0.461793	0.461172	0.453646	0.725352	0.68493	0.480751	0.461378	0.452836	0.468775	0.693775	0.48051	0.455977	0.457884	0.459566	0.49145	0.464241	0.461497	0.472068	0.760472	0.471332	0.457084	0.46871
226.9	0.420655	0.693315	0.702472	0.458198	0.456457	0.460494	0.68759	0.709095	0.735559	0.46056	0.460567	0.455299	0.699746	0.736361	0.696362	0.461724	0.460846	0.453202	0.73374	0.69273	0.481152	0.461315	0.452674	0.468817	0.701471	0.480509	0.45601	0.457998	0.459633	0.491159	0.464174	0.461461	0.472135	0.767715	0.471403	0.457043	0.469136
237.71	0.42085	0.700004	0.709909	0.458011	0.456213	0.460493	0.694286	0.716502	0.743951	0.460329	0.460307	0.45519	0.70706	0.744262	0.703864	0.46181	0.460957	0.453237	0.741717	0.700378	0.481042	0.461354	0.452376	0.469007	0.709612	0.480524	0.456114	0.4581	0.459719	0.491474	0.464037	0.461232	0.472036	0.774646	0.471442	0.457012	0.469519
248.51	0.420732	0.706478	0.716814	0.457751	0.456204	0.460329	0.700896	0.724036	0.751419	0.460174	0.460073	0.455364	0.714148	0.752255	0.711509	0.461721	0.460855	0.453474	0.749853	0.707891	0.481116	0.461422	0.452229	0.468866	0.717426	0.480699	0.456036	0.457688	0.459661	0.491636	0.464122	0.46135	0.472067	0.782119	0.47138	0.456887	0.469671
259.32	0.422069	0.713386	0.724122	0.458203	0.45629	0.460698	0.707567	0.731705	0.759576	0.460503	0.459791	0.45518	0.720831	0.760092	0.718582	0.461702	0.46082	0.453404	0.757571	0.715206	0.481373	0.461424	0.452433	0.468734	0.724947	0.48092	0.456087	0.457861	0.459793	0.491894	0.463972	0.461338	0.472195	0.788848	0.471382	0.457191	0.469784
270.12	0.422612	0.720251	0.731509	0.458029	0.456259	0.460474	0.714102	0.738912	0.767124	0.460782	0.459864	0.455135	0.728167	0.767679	0.7263	0.461775	0.460772	0.453686	0.765083	0.722624	0.481538	0.46127	0.452567	0.468901	0.732383	0.481037	0.456287	0.457938	0.459862	0.492135	0.464055	0.461551	0.472107	0.79568	0.471468	0.45711	0.470351
280.93	0.422262	0.726678	0.738138	0.45795	0.456253	0.460673	0.720509	0.745709	0.774763	0.460639	0.459902	0.455341	0.734803	0.775233	0.733377	0.461871	0.46112	0.453675	0.772661	0.729851	0.481653	0.461569	0.452513	0.469027	0.740017	0.481295	0.456256	0.457904	0.459707	0.492378	0.464256	0.461747	0.472322	0.802598	0.471591	0.457243	0.470272
291.73	0.421577	0.732933	0.744392	0.457948	0.456258	0.460705	0.72684	0.752672	0.782265	0.460707	0.45992	0.455454	0.741471	0.782645	0.740331	0.461899	0.461317	0.45395	0.779955	0.73685	0.482282	0.461515	0.452407	0.468876	0.747148	0.481473	0.456702	0.457974	0.460067	0.49252	0.46421	0.462035	0.472618	0.809322	0.471746	0.457493	0.470392
302.54	0.420709	0.739186	0.751323	0.4581	0.456314	0.460677	0.733301	0.759647	0.789229	0.460642	0.459968	0.455489	0.748356	0.789662	0.747372	0.462198	0.461365	0.454184	0.787178	0.74383	0.482457	0.461572	0.452766	0.469151	0.754354	0.481549	0.456569	0.458028	0.460111	0.492807	0.464431	0.462187	0.472549	0.815651	0.4722	0.457865	0.470438
313.34	0.421132	0.745715	0.758	0.458188	0.456526	0.460814	0.739412	0.766258	0.796506	0.460844	0.46019	0.455592	0.755184	0.796742	0.754308	0.462367	0.461553	0.454265	0.79411	0.750752	0.482327	0.462006	0.453111	0.469309	0.761255	0.482063	0.456804	0.458617	0.460201	0.494466	0.464675	0.46239	0.47265	0.822145	0.472167	0.457737	0.470021
324.15	0.420745	0.751698	0.764226	0.457994	0.456261	0.461083	0.745759	0.773082	0.803423	0.460941	0.460192	0.455788	0.761676	0.803424	0.760949	0.462611	0.461752	0.454402	0.800974	0.7575	0.483042	0.461925	0.453176	0.469348	0.768151	0.482573	0.45708	0.458864	0.460237	0.493678	0.464911	0.462581	0.473083	0.828378	0.472357	0.457905	0.470132
334.95	0.421072	0.757755	0.770659	0.458344	0.456768	0.460945	0.751543	0.779345	0.81036	0.46093	0.460164	0.456033	0.767505	0.810025	0.767278	0.462564	0.46179	0.454479	0.807699	0.763993	0.483135	0.462148	0.453385	0.469761	0.775007	0.482894	0.457536	0.458935	0.460431	0.493732	0.464825	0.462649	0.472989	0.834764	0.472541	0.458427	0.469654
345.76	0.421608	0.763813	0.776729	0.458316	0.456959	0.461416	0.757397	0.785801	0.816453	0.461353	0.460408	0.456283	0.773729	0.816518	0.773962	0.462602	0.46203	0.454524	0.814003	0.770595	0.483685	0.462318	0.45339	0.469617	0.781487	0.482877	0.457583	0.458909	0.460671	0.494672	0.465196	0.463017	0.473051	0.840715	0.472917	0.458281	0.469557
356.56	0.421329	0.769451	0.782459	0.458192	0.456617	0.461371	0.763213	0.791572	0.822803	0.461508	0.460777	0.456322	0.779853	0.82242	0.780149	0.462914	0.462396	0.454894	0.820226	0.776807	0.484095	0.462373	0.453605	0.469763	0.788057	0.483214	0.457792	0.459078	0.460701	0.494558	0.465489	0.463136	0.473306	0.84647	0.473021	0.458806	0.46966
367.37	0.42151	0.775118	0.788038	0.458369	0.456845	0.461639	0.768764	0.797589	0.828984	0.461687	0.460737	0.45664	0.785372	0.828593	0.78632	0.463064	0.462413	0.455111	0.826369	0.783075	0.484403	0.462862	0.453917	0.469766	0.794543	0.483499	0.458012	0.459019	0.460879	0.494771	0.465868	0.463296	0.473471	0.851992	0.473453	0.458797	0.469962
378.18	0.421715	0.78055	0.793976	0.458656	0.457576	0.461595	0.774493	0.803291	0.834935	0.461955	0.460653	0.456836	0.791292	0.834545	0.792671	0.463071	0.462582	0.455046	0.832158	0.789176	0.484806	0.462796	0.45398	0.470058	0.800817	0.483654	0.458229	0.459414	0.460935	0.495451	0.46563	0.463627	0.473597	0.857405	0.473422	0.45902	0.470206
388.98	0.421869	0.785907	0.799085	0.45856	0.457464	0.461645	0.779973	0.808762	0.840586	0.461956	0.460881	0.456706	0.797025	0.840086	0.798379	0.463267	0.462728	0.455545	0.837885	0.795137	0.485069	0.463144	0.454185	0.4701	0.80691	0.484173	0.458302	0.459492	0.461107	0.495687	0.465789	0.463718	0.473822	0.862779	0.473578	0.45925	0.470545
399.79	0.421765	0.791088	0.804584	0.458967	0.457519	0.461912	0.785331	0.814283	0.846093	0.461974	0.461217	0.456857	0.802364	0.845486	0.804107	0.463305	0.462829	0.455704	0.84342	0.800704	0.485384	0.463226	0.454367	0.47035	0.812818	0.48456	0.45872	0.459722	0.461384	0.495859	0.466133	0.464036	0.474229	0.868148	0.473817	0.459404	0.470702
410.59	0.422177	0.796336	0.809732	0.459332	0.457963	0.462247	0.790318	0.819705	0.851433	0.46223	0.461224	0.457213	0.807434	0.850926	0.809679	0.463695	0.463229	0.455679	0.848857	0.806413	0.485762	0.463473	0.454486	0.470586	0.81865	0.484841	0.458927	0.459858	0.461354	0.496183	0.466213	0.464044	0.474171	0.872967	0.473904	0.45962	0.470832
421.4	0.42251	0.801451	0.814949	0.459398	0.458106	0.462314	0.795464	0.825003	0.856745	0.462627	0.461376	0.457318	0.812901	0.856115	0.815398	0.463985	0.463357	0.45607	0.853887	0.812324	0.485863	0.463478	0.454896	0.470775	0.824512	0.485288	0.45908	0.459977	0.461554	0.496651	0.466322	0.464386	0.474377	0.878071	0.474184	0.459845	0.471235
432.2	0.422501	0.806249	0.819433	0.459322	0.458239	0.462275	0.800562	0.829585	0.861875	0.462795	0.461217	0.457591	0.81756	0.861028	0.820524	0.463994	0.463541	0.456363	0.858842	0.81748	0.48649	0.463745	0.455064	0.470838	0.829746	0.48533	0.45922	0.46008	0.46174	0.496763	0.466667	0.464831	0.474584	0.88281	0.474533	0.46028	0.471505
443.01	0.422586	0.810869	0.824123	0.459589	0.458707	0.46245	0.805391	0.834382	0.86661	0.463059	0.461625	0.45774	0.822479	0.865958	0.826046	0.46401	0.463781	0.456305	0.863906	0.822421	0.48685	0.463817	0.454993	0.470983	0.835149	0.485926	0.459591	0.460386	0.462054	0.497145	0.466932	0.465219	0.474692	0.887219	0.474879	0.460457	0.471835
453.81	0.422973	0.815608	0.828686	0.459785	0.459078	0.462622	0.810057	0.839118	0.87116	0.463143	0.461647	0.457796	0.827055	0.870496	0.831132	0.464443	0.463889	0.456555	0.868207	0.827504	0.486906	0.464247	0.45559	0.471424	0.840074	0.48619	0.459704	0.460543	0.462088	0.497898	0.467048	0.465296	0.474778	0.891529	0.475194	0.460523	0.472017
464.62	0.422929	0.820093	0.833095	0.46005	0.45886	0.463076	0.814653	0.843888	0.875527	0.463162	0.462007	0.457976	0.831743	0.874971	0.836135	0.464639	0.464144	0.45695	0.87284	0.832635	0.487239	0.464273	0.45583	0.471373	0.845309	0.486553	0.459918	0.460766	0.462296	0.498386	0.467485	0.46537	0.475213	0.895978	0.475454	0.461032	0.472243
475.42	0.423162	0.824624	0.837395	0.460232	0.459359	0.462954	0.819097	0.848346	0.880097	0.463511	0.462081	0.458279	0.835986	0.879432	0.840889	0.464729	0.464352	0.457085	0.877094	0.83723	0.488015	0.464582	0.455905	0.471649	0.849928	0.486832	0.460081	0.461213	0.462268	0.498367	0.467728	0.46561	0.475547	0.899952	0.475496	0.461342	0.472472
486.23	0.423475	0.829306	0.841645	0.460751	0.459653	0.463349	0.823421	0.852606	0.883947	0.463911	0.46233	0.458454	0.840362	0.883353	0.845462	0.465062	0.464489	0.457264	0.881186	0.841732	0.48834	0.46477	0.456339	0.471804	0.854594	0.487403	0.460398	0.461409	0.462491	0.498949	0.467862	0.465949	0.475495	0.904078	0.475767	0.461539	0.472677
497.03	0.423644	0.833036	0.845334	0.460526	0.459418	0.4634	0.82764	0.856629	0.887868	0.464031	0.462501	0.458598	0.844432	0.887302	0.85002	0.465305	0.464753	0.457575	0.885035	0.846187	0.488485	0.465196	0.456416	0.471815	0.859089	0.487524	0.460597	0.461499	0.462636	0.499344	0.4682	0.466288	0.475687	0.908205	0.47598	0.462089	0.472864
507.84	0.423839	0.837505	0.849095	0.460871	0.460048	0.463503	0.83165	0.860356	0.891678	0.464084	0.462517	0.458923	0.848101	0.891075	0.854682	0.46573	0.464964	0.457615	0.888501	0.850627	0.488709	0.465398	0.45648	0.47199	0.863573	0.487836	0.460784	0.461498	0.46283	0.499382	0.468513	0.466543	0.475851	0.911435	0.476315	0.462073	0.473318
518.64	0.423957	0.841432	0.852779	0.461341	0.460263	0.46388	0.835692	0.864293	0.895038	0.464293	0.462428	0.459123	0.851975	0.894537	0.858627	0.465441	0.465037	0.457749	0.89209	0.854739	0.489474	0.465489	0.456473	0.472163	0.86781	0.488258	0.461205	0.461894	0.463071	0.500117	0.46875	0.466533	0.475903	0.914865	0.476642	0.462394	0.473738
529.45	0.423996	0.845216	0.856159	0.461313	0.460294	0.464022	0.839536	0.867528	0.898383	0.464273	0.462861	0.459355	0.855396	0.897929	0.862943	0.465648	0.465285	0.458063	0.89549	0.85905	0.489618	0.46564	0.456666	0.472407	0.871598	0.488281	0.461415	0.461987	0.463391	0.500416	0.468956	0.466856	0.476306	0.918238	0.476843	0.462664	0.473906
540.25	0.424016	0.848711	0.859553	0.461339	0.460491	0.464029	0.843076	0.871064	0.901552	0.464423	0.462924	0.45955	0.858922	0.90134	0.866585	0.465818	0.465408	0.458567	0.898677	0.862826	0.490034	0.465591	0.456913	0.472593	0.875443	0.48864	0.461612	0.462068	0.463598	0.500597	0.469192	0.46714	0.476562	0.921376	0.47701	0.462892	0.474426
551.06	0.424204	0.85232	0.863102	0.46161	0.460656	0.464215	0.846486	0.874512	0.904556	0.464832	0.46286	0.459375	0.862284	0.904543	0.870565	0.466239	0.46552	0.458535	0.901797	0.866444	0.490623	0.465972	0.457111	0.472745	0.879366	0.489101	0.461512	0.462423	0.463696	0.501143	0.469379	0.467462	0.476573	0.924985	0.477154	0.463318	0.474471
561.87	0.424591	0.855796	0.866267	0.462051	0.461093	0.464318	0.850005	0.877788	0.907234	0.464962	0.463312	0.459742	0.865689	0.907338	0.874495	0.466188	0.465655	0.458787	0.904738	0.870091	0.490488	0.466223	0.457053	0.472874	0.883002	0.489494	0.462079	0.462708	0.464042	0.501448	0.469415	0.467526	0.476878	0.92761	0.477368	0.463406	0.474514
572.67	0.424582	0.859154	0.869068	0.462085	0.460761	0.464482	0.853371	0.880701	0.910338	0.465304	0.463274	0.459882	0.868618	0.910327	0.877859	0.466327	0.465863	0.458882	0.907479	0.873366	0.491088	0.466099	0.457483	0.473046	0.886416	0.489793	0.462233	0.46279	0.464243	0.501465	0.469663	0.468027	0.476893	0.930704	0.477452	0.463736	0.47493
583.47	0.424719	0.862416	0.872124	0.462537	0.461365	0.464881	0.856747	0.883802	0.912805	0.465269	0.463398	0.45989	0.871777	0.912969	0.881359	0.466383	0.466015	0.458942	0.910144	0.876814	0.49124	0.4662	0.457393	0.473352	0.889856	0.490117	0.462534	0.462978	0.464287	0.501906	0.470007	0.468139	0.477245	0.932936	0.477662	0.46395	0.474952
594.28	0.425033	0.865364	0.875074	0.462692	0.461694	0.464746	0.859838	0.886607	0.915082	0.465581	0.463385	0.460133	0.874792	0.915195	0.884918	0.466723	0.465982	0.459226	0.91261	0.880076	0.491589	0.466788	0.457956	0.47363	0.893111	0.490383	0.462398	0.463043	0.464396	0.502485	0.47013	0.468286	0.477439	0.935437	0.477976	0.464198	0.475469
605.09	0.425208	0.868565	0.877683	0.462822	0.461709	0.464589	0.862768	0.889123	0.917728	0.465671	0.46361	0.460185	0.87752	0.917795	0.887845	0.466605	0.466332	0.459314	0.91482	0.883191	0.491889	0.466658	0.458072	0.473712	0.896102	0.490885	0.462711	0.463307	0.464508	0.502776	0.470415	0.468814	0.477601	0.938126	0.4784	0.464486	0.47555
615.89	0.425349	0.871422	0.880333	0.46297	0.461859	0.464854	0.86597	0.891942	0.920046	0.465827	0.463832	0.46044	0.880266	0.919857	0.890916	0.466859	0.466707	0.459583	0.917263	0.886162	0.492153	0.467073	0.4583	0.473961	0.899126	0.491195	0.463141	0.463674	0.464722	0.503195	0.470846	0.469029	0.47771	0.940414	0.47858	0.464943	0.475847
626.7	0.425563	0.874738	0.883105	0.463331	0.462488	0.465137	0.868794	0.894434	0.922057	0.466035	0.464144	0.460684	0.883218	0.922306	0.894272	0.467161	0.466741	0.459844	0.919344	0.888964	0.492566	0.467344	0.458631	0.474157	0.901845	0.491491	0.463466	0.463688	0.464935	0.503378	0.470834	0.469081	0.477857	0.942426	0.478796	0.465093	0.476349
637.5	0.425768	0.87734	0.88534	0.463431	0.462773	0.465389	0.871693	0.896863	0.923993	0.466062	0.464089	0.460824	0.885668	0.92406	0.897082	0.467411	0.467056	0.460037	0.921373	0.891726	0.492966	0.467611	0.458696	0.474294	0.904599	0.491946	0.463768	0.463823	0.465127	0.503837	0.471186	0.469525	0.478108	0.944761	0.479119	0.465404	0.476334
648.31	0.425913	0.88007	0.887808	0.463659	0.462444	0.465645	0.8746	0.899037	0.925881	0.466268	0.464482	0.461137	0.888303	0.926102	0.89972	0.467584	0.467262	0.46034	0.923099	0.894298	0.493447	0.467834	0.459042	0.474402	0.907352	0.49221	0.463833	0.464255	0.465185	0.504165	0.471522	0.469672	0.478458	0.946847	0.479432	0.465639	0.476784
659.11	0.426068	0.882691	0.890339	0.464124	0.462836	0.466035	0.877085	0.901497	0.927878	0.466507	0.464527	0.461379	0.890555	0.927748	0.902268	0.46773	0.467442	0.460447	0.925057	0.896713	0.493667	0.468001	0.459247	0.474794	0.90977	0.492688	0.464197	0.464281	0.465419	0.50456	0.471676	0.469881	0.478623	0.94863	0.47961	0.465977	0.477016
669.92	0.426367	0.885511	0.892474	0.464485	0.463427	0.465936	0.879655	0.903551	0.929582	0.466705	0.464686	0.461501	0.892892	0.929371	0.905005	0.468086	0.467702	0.46078	0.926709	0.899317	0.494137	0.468283	0.45938	0.474572	0.911875	0.493048	0.464524	0.464616	0.465526	0.505168	0.471924	0.470164	0.478609	0.950664	0.479862	0.466315	0.477027
680.72	0.426456	0.887659	0.894278	0.464171	0.463357	0.465971	0.881716	0.905359	0.930782	0.466824	0.464959	0.461685	0.894767	0.93094	0.907127	0.468166	0.467836	0.461054	0.928145	0.901397	0.494521	0.468482	0.459703	0.474819	0.913903	0.493457	0.46481	0.464727	0.465711	0.505841	0.472192	0.470413	0.478807	0.952293	0.48008	0.466834	0.47724
691.52	0.426646	0.889976	0.896073	0.46444	0.463544	0.466289	0.884339	0.907205	0.932426	0.467031	0.464944	0.461704	0.896882	0.93265	0.909464	0.46811	0.467952	0.461217	0.929616	0.90343	0.494864	0.468476	0.459982	0.475109	0.916084	0.493871	0.464812	0.464915	0.465962	0.505756	0.472426	0.470924	0.479111	0.953809	0.480347	0.466972	0.477538
702.33	0.426915	0.89246	0.898402	0.464925	0.463906	0.466632	0.886688	0.90916	0.933796	0.467331	0.465342	0.461991	0.899065	0.934189	0.912071	0.468708	0.468312	0.461268	0.931142	0.905664	0.495138	0.46882	0.460047	0.475317	0.918034	0.494029	0.465216	0.465058	0.465892	0.505986	0.472691	0.470911	0.479035	0.955281	0.480779	0.467164	0.477694
713.13	0.426914	0.894441	0.900055	0.465073	0.463988	0.466859	0.889082	0.910886	0.935196	0.467679	0.465613	0.462249	0.900939	0.935413	0.91406	0.468745	0.468463	0.461525	0.932722	0.907731	0.495598	0.468942	0.460468	0.47532	0.92018	0.494383	0.465335	0.465021	0.466374	0.506569	0.472829	0.471194	0.47925	0.956791	0.480713	0.467211	0.478048
723.94	0.427037	0.896673	0.901476	0.465046	0.464383	0.466963	0.890754	0.912222	0.936417	0.467605	0.465703	0.462491	0.902558	0.936727	0.915886	0.469092	0.468717	0.46162	0.933666	0.90973	0.496093	0.469161	0.460541	0.475529	0.921842	0.495126	0.465651	0.465239	0.466314	0.506881	0.473222	0.471407	0.479431	0.958508	0.481106	0.467782	0.478387
734.74	0.427181	0.898829	0.903238	0.465276	0.464503	0.466874	0.892734	0.914063	0.937402	0.467796	0.465596	0.462762	0.904319	0.9378	0.91779	0.46883	0.46865	0.461783	0.934875	0.911555	0.496173	0.469144	0.460635	0.475628	0.923576	0.495033	0.465735	0.465481	0.466299	0.507062	0.473322	0.471789	0.47971	0.959586	0.481222	0.467943	0.478827
745.55	0.427101	0.900534	0.904732	0.465441	0.464429	0.467296	0.894916	0.915366	0.938416	0.468168	0.465724	0.462763	0.906044	0.938881	0.919832	0.469338	0.468669	0.46219	0.936019	0.9133	0.496632	0.469274	0.460859	0.475654	0.925164	0.495213	0.465985	0.465734	0.466781	0.507534	0.473466	0.471983	0.479685	0.96047	0.481537	0.46833	0.47894
756.35	0.427389	0.902523	0.906613	0.465833	0.464636	0.467337	0.896652	0.916775	0.939566	0.468478	0.466049	0.462937	0.907718	0.940061	0.92165	0.469364	0.468844	0.462324	0.937147	0.91494	0.49708	0.46944	0.46103	0.476226	0.926679	0.495722	0.46629	0.465937	0.466909	0.507574	0.47357	0.472177	0.480084	0.961865	0.481719	0.468662	0.47916
767.16	0.427556	0.904306	0.9079	0.466098	0.465002	0.467339	0.898273	0.918044	0.940854	0.46854	0.466067	0.462914	0.909444	0.941059	0.923065	0.469471	0.469163	0.462501	0.938112	0.916654	0.497226	0.469622	0.46121	0.476202	0.928121	0.495738	0.466358	0.465962	0.467053	0.507892	0.473918	0.472375	0.480274	0.963159	0.481954	0.468861	0.479722
777.96	0.427612	0.906245	0.909482	0.466547	0.465221	0.467492	0.900303	0.919469	0.941795	0.469043	0.466547	0.463032	0.910694	0.9419	0.9248	0.469547	0.469475	0.462674	0.939136	0.918138	0.497623	0.46976	0.461429	0.476303	0.929413	0.49649	0.466548	0.466265	0.467145	0.508459	0.474358	0.472659	0.48028	0.96381	0.482359	0.468943	0.479544
788.77	0.427834	0.907943	0.910667	0.466627	0.465463	0.467648	0.901972	0.920652	0.942809	0.468964	0.466461	0.463328	0.912099	0.942751	0.926414	0.469825	0.4697	0.463147	0.940002	0.919759	0.49796	0.470079	0.461674	0.47657	0.930492	0.496982	0.466932	0.466257	0.467408	0.50905	0.474706	0.473231	0.480589	0.96494	0.482526	0.469364	0.480085
799.57	0.428019	0.909745	0.91206	0.467094	0.465763	0.467887	0.903551	0.921816	0.943497	0.46908	0.466592	0.463402	0.913427	0.943851	0.927516	0.469875	0.469787	0.463361	0.940579	0.920816	0.498508	0.470235	0.461847	0.476788	0.931747	0.49727	0.467149	0.466597	0.467392	0.508966	0.474734	0.473403	0.480652	0.965779	0.482813	0.469619	0.480217
810.38	0.428339	0.911933	0.913592	0.467397	0.466011	0.468086	0.9049	0.922679	0.944539	0.469264	0.466699	0.463787	0.914967	0.944316	0.929194	0.470228	0.469948	0.463301	0.941288	0.92197	0.498687	0.47047	0.462223	0.476987	0.932865	0.497362	0.467445	0.466985	0.467659	0.509633	0.475044	0.473845	0.480956	0.966632	0.483115	0.469908	0.48036
821.18	0.42822	0.912944	0.914725	0.467405	0.466111	0.467983	0.906229	0.92379	0.94525	0.469363	0.46704	0.463929	0.916427	0.945162	0.930452	0.470276	0.470177	0.463585	0.942258	0.923069	0.49889	0.470744	0.462273	0.477074	0.933844	0.497824	0.46771	0.467146	0.467921	0.50996	0.475261	0.473881	0.481335	0.967539	0.483227	0.470131	0.480552
831.99	0.428361	0.914545	0.915717	0.467571	0.466286	0.468197	0.907629	0.924692	0.945508	0.469521	0.467065	0.464025	0.917191	0.94579	0.931662	0.469966	0.470315	0.463443	0.9426	0.924335	0.499451	0.470808	0.462743	0.477211	0.934916	0.498221	0.467753	0.467337	0.467918	0.510099	0.475513	0.474072	0.481213	0.968498	0.483328	0.470539	0.480713
842.79	0.428475	0.915743	0.916982	0.4679	0.46677	0.468486	0.909239	0.925714	0.946461	0.469952	0.467463	0.464314	0.918587	0.946678	0.932519	0.470607	0.470421	0.463958	0.943216	0.92522	0.499705	0.471004	0.462755	0.477353	0.935842	0.498381	0.467818	0.467422	0.467865	0.510298	0.475572	0.474271	0.481282	0.969235	0.483831	0.470845	0.481098
853.6	0.428409	0.917279	0.917644	0.468099	0.466531	0.468651	0.910282	0.926477	0.946661	0.470065	0.467793	0.464455	0.919619	0.947079	0.933914	0.470739	0.470615	0.464251	0.944054	0.926222	0.499928	0.471157	0.463017	0.477454	0.936682	0.499163	0.468305	0.467813	0.468102	0.51101	0.476	0.474623	0.48171	0.969698	0.484076	0.471202	0.481482
864.4	0.428623	0.918412	0.919004	0.468418	0.46679	0.468907	0.911473	0.927102	0.947342	0.47027	0.467755	0.464787	0.920655	0.947713	0.934887	0.470794	0.470824	0.464215	0.944308	0.927526	0.500375	0.471543	0.463086	0.477633	0.937667	0.499134	0.46867	0.467636	0.46847	0.511269	0.476292	0.474983	0.48187	0.970086	0.484329	0.471462	0.481493
875.21	0.428921	0.92009	0.919965	0.468717	0.467127	0.469048	0.912849	0.927818	0.948082	0.470443	0.467669	0.464655	0.921772	0.948108	0.936031	0.470783	0.470763	0.464266	0.945028	0.928178	0.500854	0.471205	0.463098	0.477669	0.938373	0.499179	0.46854	0.467789	0.468454	0.511392	0.476332	0.475267	0.481913	0.970502	0.484433	0.471544	0.481896
886.01	0.429086	0.92113	0.920818	0.468934	0.467189	0.46878	0.914021	0.928205	0.948481	0.470715	0.46769	0.465061	0.92262	0.948734	0.936735	0.470814	0.47127	0.464539	0.945676	0.929337	0.500887	0.471705	0.463287	0.47791	0.939322	0.499607	0.469051	0.467988	0.468648	0.511548	0.4766	0.474875	0.481841	0.971033	0.484863	0.471406	0.481887
896.82	0.429233	0.9222	0.921649	0.468642	0.467221	0.469231	0.915276	0.929053	0.94897	0.470842	0.467785	0.465146	0.923475	0.94925	0.937584	0.471271	0.471163	0.464805	0.946159	0.930337	0.501144	0.471955	0.463372	0.478275	0.939855	0.500033	0.469263	0.467797	0.468953	0.51215	0.47689	0.475398	0.482215	0.97158	0.484963	0.471799	0.482324
907.62	0.429482	0.923575	0.922634	0.468806	0.467443	0.469366	0.916273	0.929743	0.949401	0.470928	0.467874	0.465197	0.924395	0.949757	0.938468	0.471419	0.471591	0.464936	0.946733	0.931095	0.501626	0.472021	0.4638	0.478293	0.940489	0.500106	0.469448	0.46821	0.468832	0.512414	0.477211	0.475622	0.482462	0.972075	0.485229	0.471993	0.482678
918.43	0.429496	0.924694	0.923604	0.469389	0.467768	0.469356	0.917065	0.930521	0.949711	0.471279	0.467809	0.46506	0.925272	0.950051	0.939458	0.471926	0.471579	0.465147	0.946953	0.931722	0.501945	0.471759	0.463653	0.478361	0.941054	0.500413	0.469372	0.46842	0.469216	0.512893	0.477377	0.475799	0.48267	0.972667	0.485657	0.472447	0.482772
929.23	0.429658	0.92562	0.924101	0.46963	0.467988	0.469413	0.918067	0.930836	0.949976	0.47134	0.467876	0.46521	0.925856	0.950677	0.939997	0.471855	0.471754	0.4654	0.947569	0.932739	0.502138	0.472144	0.463506	0.478652	0.941667	0.50058	0.46971	0.468475	0.469331	0.513215	0.477492	0.476023	0.482936	0.973121	0.485941	0.472773	0.483421
940.04	0.42988	0.926777	0.925389	0.469855	0.468239	0.469578	0.918996	0.931586	0.950659	0.471679	0.468084	0.46537	0.926703	0.950857	0.940861	0.472516	0.472076	0.465687	0.94811	0.932948	0.50268	0.472371	0.463966	0.478672	0.942236	0.50093	0.469973	0.468662	0.469579	0.513418	0.477791	0.476388	0.483059	0.973851	0.485991	0.47313	0.483657
950.84	0.430116	0.928146	0.926107	0.470254	0.4687	0.470054	0.919864	0.932337	0.951274	0.472031	0.468208	0.4657	0.927492	0.951322	0.94171	0.47297	0.472402	0.465633	0.948357	0.933687	0.503008	0.472383	0.464001	0.47878	0.943024	0.50112	0.470134	0.468546	0.469679	0.513822	0.477885	0.476506	0.483232	0.974317	0.486248	0.473352	0.483787
961.65	0.430311	0.929145	0.926965	0.470528	0.468862	0.470013	0.920807	0.933205	0.951797	0.472237	0.468591	0.465885	0.928497	0.951835	0.942259	0.473315	0.47231	0.465926	0.948658	0.934385	0.503226	0.47269	0.46431	0.478915	0.943555	0.501848	0.470617	0.469062	0.469989	0.514347	0.478015	0.476689	0.48324	0.974073	0.486318	0.473597	0.483688
972.45	0.430265	0.929953	0.927428	0.470399	0.469258	0.470314	0.921412	0.933622	0.951912	0.472351	0.468558	0.465956	0.929056	0.952012	0.943078	0.473673	0.472351	0.466084	0.949205	0.935097	0.503445	0.472816	0.464533	0.479294	0.943924	0.502189	0.470679	0.469103	0.470276	0.514362	0.478552	0.477148	0.483527	0.974836	0.486588	0.473999	0.484439
983.26	0.430724	0.931088	0.928276	0.470842	0.469263	0.470315	0.92242	0.934248	0.952737	0.472435	0.468579	0.466221	0.92981	0.952401	0.943802	0.474412	0.472895	0.466357	0.949494	0.935373	0.503887	0.473048	0.464732	0.479369	0.944006	0.502559	0.470977	0.469484	0.470191	0.51489	0.4788	0.477276	0.483595	0.975242	0.486889	0.474249	0.484189
994.06	0.430798	0.931998	0.928991	0.471053	0.469446	0.470682	0.923147	0.934659	0.952482	0.472617	0.468797	0.466392	0.930492	0.952628	0.943958	0.475029	0.472954	0.46674	0.949985	0.935823	0.504449	0.473239	0.464934	0.479518	0.944619	0.502502	0.471078	0.469303	0.470193	0.515285	0.478859	0.477593	0.483839	0.975628	0.487079	0.474265	0.484529
1004.87	0.431059	0.932891	0.929539	0.471165	0.469528	0.470744	0.923743	0.93509	0.953049	0.47282	0.469009	0.466283	0.930879	0.952919	0.944436	0.474859	0.473128	0.466762	0.950201	0.936401	0.504717	0.473317	0.465047	0.479606	0.94499	0.502803	0.471293	0.469786	0.470476	0.515975	0.479188	0.477876	0.483654	0.975894	0.487319	0.474403	0.484457
1015.67	0.431086	0.933853	0.930255	0.471452	0.469778	0.470833	0.924386	0.935539	0.953087	0.472862	0.468937	0.466506	0.931462	0.953111	0.945184	0.474999	0.473178	0.466737	0.950138	0.937062	0.505049	0.473489	0.465159	0.479415	0.945222	0.503421	0.471649	0.46997	0.470603	0.515996	0.479753	0.477946	0.484041	0.976239	0.487584	0.474852	0.484951
1026.48	0.431012	0.93464	0.930747	0.47157	0.470042	0.470883	0.925237	0.935864	0.953509	0.473226	0.469102	0.466535	0.932268	0.953277	0.945702	0.47474	0.473154	0.466722	0.950594	0.937527	0.505315	0.473927	0.465452	0.479817	0.945755	0.503801	0.471756	0.469751	0.470529	0.516254	0.479675	0.478422	0.484196	0.976552	0.48785	0.47499	0.485278
1037.28	0.431214	0.935256	0.931077	0.472124	0.470249	0.471053	0.925821	0.936093	0.953663	0.473341	0.469331	0.466938	0.93263	0.953832	0.946255	0.474575	0.47367	0.467088	0.950966	0.938175	0.505437	0.473844	0.465635	0.479983	0.946099	0.503884	0.472142	0.470196	0.471186	0.516574	0.480059	0.478191	0.48441	0.97658	0.487916	0.47508	0.485398
1048.09	0.431506	0.936144	0.931632	0.471959	0.470431	0.471197	0.926106	0.936436	0.953756	0.473599	0.469453	0.466842	0.932752	0.954138	0.946409	0.474858	0.473729	0.467184	0.951176	0.938424	0.505906	0.474031	0.465247	0.480032	0.946605	0.504334	0.472088	0.470261	0.471283	0.516719	0.480087	0.478579	0.484324	0.977219	0.487953	0.475401	0.485598
1058.89	0.431457	0.937014	0.932011	0.47239	0.470472	0.471821	0.926566	0.936947	0.954264	0.473947	0.469384	0.467195	0.933311	0.954266	0.946901	0.47522	0.473811	0.467492	0.951241	0.938574	0.506062	0.474069	0.465678	0.480196	0.94691	0.504773	0.472346	0.470369	0.471069	0.516864	0.480375	0.478881	0.484573	0.977412	0.48836	0.475678	0.485976
1069.7	0.431528	0.937745	0.932619	0.472623	0.470911	0.471837	0.927504	0.937232	0.954108	0.473923	0.469638	0.467263	0.93369	0.954707	0.947363	0.475043	0.473596	0.467662	0.951488	0.938923	0.506779	0.474269	0.465816	0.480588	0.947235	0.505098	0.472545	0.470494	0.471284	0.517354	0.480665	0.479051	0.48476	0.977495	0.48842	0.475941	0.486122
1080.5	0.431779	0.93815	0.932646	0.472589	0.470959	0.472099	0.927804	0.937884	0.954489	0.474099	0.469895	0.467617	0.934164	0.954724	0.947591	0.47494	0.47404	0.46805	0.951994	0.939326	0.506916	0.474542	0.466033	0.480734	0.947798	0.505686	0.472762	0.470631	0.471541	0.517931	0.480629	0.479329	0.484824	0.978019	0.488722	0.476411	0.486342
1091.31	0.431907	0.938895	0.93351	0.473194	0.471332	0.471888	0.928377	0.937894	0.95485	0.474358	0.469717	0.467447	0.934517	0.955179	0.948403	0.474676	0.474007	0.468186	0.952188	0.939706	0.507319	0.474645	0.466231	0.481064	0.94805	0.505628	0.472991	0.470863	0.471611	0.51836	0.480898	0.479487	0.485065	0.978544	0.488896	0.476605	0.486953
1102.11	0.432405	0.939798	0.934196	0.473532	0.47176	0.472375	0.928672	0.938173	0.955163	0.474643	0.470281	0.467796	0.935614	0.955579	0.948681	0.474706	0.47437	0.4684	0.952448	0.940107	0.507315	0.47462	0.46616	0.480958	0.948391	0.50575	0.472962	0.47101	0.471777	0.518262	0.481335	0.479864	0.485148	0.978609	0.489289	0.476783	0.487063
1112.92	0.432031	0.940316	0.934296	0.473361	0.471634	0.472308	0.929418	0.938602	0.955539	0.474777	0.470057	0.467976	0.935442	0.955684	0.949137	0.474744	0.474596	0.468559	0.952666	0.940646	0.507873	0.474763	0.466445	0.481087	0.948699	0.506423	0.473364	0.471311	0.471889	0.518911	0.481425	0.479934	0.485586	0.979289	0.489534	0.477001	0.487228
1123.72	0.432291	0.941004	0.93468	0.473785	0.471778	0.472444	0.929683	0.939041	0.955641	0.475077	0.470373	0.468038	0.935738	0.955781	0.949383	0.474602	0.474527	0.468629	0.952908	0.940924	0.508227	0.474967	0.466509	0.481282	0.94884	0.506774	0.47365	0.471342	0.472174	0.519233	0.4817	0.480216	0.48553	0.979774	0.489601	0.4774	0.487305
1134.53	0.432521	0.941862	0.934984	0.474289	0.472241	0.472801	0.930007	0.939697	0.955777	0.475509	0.470727	0.468137	0.936131	0.956091	0.94944	0.474566	0.474601	0.468602	0.953176	0.940583	0.508666	0.475098	0.46683	0.48124	0.949134	0.507066	0.473809	0.471376	0.47218	0.519257	0.481832	0.480481	0.485592	0.979557	0.490106	0.477543	0.487601
1145.34	0.432745	0.942169	0.93549	0.474355	0.472183	0.472456	0.930773	0.939383	0.956056	0.475375	0.470475	0.46827	0.936727	0.956098	0.950036	0.474705	0.474897	0.468832	0.953567	0.9416	0.50867	0.475291	0.466917	0.481516	0.949673	0.507726	0.474156	0.471854	0.472731	0.519913	0.482147	0.480707	0.485854	0.980077	0.490164	0.477479	0.487808
1156.14	0.432806	0.942707	0.93549	0.474568	0.472436	0.472906	0.931431	0.939811	0.956408	0.475662	0.470727	0.468597	0.936703	0.956165	0.950248	0.474945	0.474771	0.468924	0.953675	0.941704	0.509101	0.475603	0.467142	0.481579	0.949707	0.507771	0.474463	0.472085	0.472931	0.5199	0.482744	0.481018	0.486042	0.98059	0.490695	0.478211	0.488292
1166.95	0.432799	0.943374	0.936259	0.474919	0.472864	0.473078	0.93166	0.940449	0.95686	0.475899	0.470958	0.468971	0.937437	0.956659	0.9505	0.47531	0.475391	0.469257	0.953867	0.941957	0.509603	0.475957	0.467415	0.481956	0.949986	0.508243	0.474316	0.471896	0.472757	0.52074	0.482953	0.481372	0.486476	0.981092	0.490836	0.478553	0.488451
1177.75	0.433147	0.943861	0.936416	0.475403	0.472828	0.473575	0.932034	0.940508	0.957076	0.475999	0.471189	0.469183	0.937642	0.956789	0.95085	0.475518	0.475733	0.469422	0.954142	0.941823	0.509853	0.476069	0.467417	0.482013	0.950039	0.508608	0.474577	0.472178	0.472915	0.520767	0.483252	0.481541	0.486523	0.981193	0.491132	0.4785	0.488688
1188.56	0.433008	0.944124	0.936533	0.474901	0.472768	0.473507	0.932331	0.940738	0.957247	0.476055	0.471491	0.469232	0.937825	0.957252	0.951191	0.475774	0.475692	0.469923	0.954353	0.942292	0.510363	0.476372	0.467659	0.482178	0.950301	0.509273	0.475093	0.472491	0.473068	0.521227	0.48383	0.48189	0.486618	0.981204	0.491255	0.479089	0.489057
1199.36	0.433194	0.944797	0.937064	0.475685	0.473085	0.473808	0.932801	0.941153	0.957245	0.476371	0.471316	0.469511	0.938174	0.957529	0.951085	0.475682	0.475805	0.46992	0.954664	0.942507	0.510779	0.476694	0.467844	0.482174	0.950456	0.509275	0.475002	0.4725	0.472833	0.521365	0.483923	0.482042	0.486581	0.981178	0.491584	0.47931	0.489073
1210.17	0.43337	0.945506	0.937475	0.475605	0.473759	0.474163	0.933226	0.941457	0.957511	0.476617	0.471794	0.469714	0.938628	0.957693	0.951342	0.475957	0.47609	0.470187	0.954672	0.942712	0.510968	0.476855	0.468329	0.482447	0.950661	0.509781	0.475402	0.472578	0.47306	0.521918	0.483881	0.482215	0.486857	0.981836	0.491994	0.479309	0.489076
1220.97	0.433335	0.945661	0.937412	0.475706	0.473488	0.474108	0.93328	0.941482	0.957559	0.47665	0.471955	0.469701	0.93877	0.958073	0.951675	0.47551	0.476155	0.469741	0.95457	0.943115	0.511276	0.476971	0.468127	0.482574	0.950887	0.509946	0.475613	0.47277	0.473218	0.522383	0.484295	0.482453	0.486975	0.981976	0.492032	0.479954	0.489328
1231.78	0.433696	0.946391	0.9382	0.476522	0.474268	0.474493	0.933909	0.941798	0.957839	0.476953	0.47184	0.469889	0.938964	0.958389	0.951695	0.475834	0.476258	0.470152	0.955246	0.943272	0.511851	0.477294	0.46829	0.482912	0.95122	0.51043	0.4759	0.472805	0.473565	0.522617	0.48453	0.482478	0.487239	0.982193	0.492382	0.479889	0.48968
1242.58	0.433705	0.946921	0.938261	0.476516	0.474202	0.474269	0.933967	0.94219	0.957916	0.477109	0.472214	0.470084	0.939191	0.958375	0.952043	0.476069	0.476481	0.470513	0.955211	0.943456	0.511844	0.477319	0.46843	0.482743	0.95149	0.510898	0.476094	0.472954	0.473557	0.523009	0.484342	0.482653	0.487199	0.98224	0.492277	0.479945	0.489868
1253.39	0.434156	0.947037	0.938125	0.476511	0.47402	0.474316	0.934161	0.942446	0.958343	0.477404	0.472061	0.469965	0.939265	0.958482	0.952513	0.476615	0.476296	0.470617	0.955386	0.943561	0.512211	0.477231	0.468597	0.482921	0.951523	0.511053	0.476329	0.473282	0.473661	0.523334	0.484831	0.483142	0.487507	0.982267	0.492255	0.480166	0.490011
1264.19	0.433945	0.947162	0.938538	0.477066	0.474535	0.474652	0.934477	0.942586	0.958003	0.477579	0.4723	0.469908	0.939357	0.958697	0.952611	0.476334	0.476317	0.470603	0.955541	0.944043	0.51264	0.477169	0.468639	0.483007	0.95199	0.511344	0.476302	0.473384	0.473963	0.523453	0.484706	0.483306	0.487612	0.982481	0.492619	0.480446	0.490068
1275	0.434258	0.947703	0.93896	0.477557	0.47488	0.47486	0.934926	0.942219	0.958575	0.477852	0.472375	0.470189	0.939878	0.95915	0.952637	0.47665	0.476536	0.470605	0.955726	0.943921	0.513035	0.477339	0.46884	0.483262	0.951901	0.511797	0.476483	0.473545	0.473834	0.523742	0.48481	0.483449	0.487894	0.983064	0.492958	0.48038	0.490488
1285.8	0.434366	0.948037	0.939071	0.477952	0.475005	0.474919	0.935112	0.942768	0.958626	0.47803	0.472445	0.470054	0.939952	0.95911	0.952972	0.476402	0.476714	0.471069	0.956147	0.944452	0.513369	0.477494	0.469163	0.483441	0.952395	0.512286	0.476767	0.473655	0.474036	0.52421	0.485572	0.483681	0.487943	0.982816	0.493207	0.481044	0.490779
